# Supplementary material for: Relationships between Hyalesthes obsoletus, Its Herbaceous Hosts and Bois Noir Epidemiology in Northern Italian Vineyards
Source: Insects. 2020 Sep 7;11(9):606. doi: 10.3390/insects11090606 (PMC7565731; doi:10.3390/insects11090606)
Supplement: Supplementary file 1 [file insects-11-00606-s001.xlsx]

## Sheet: DB_temp
Table S1. Temperature data from the weather station of Gradisca d'Isonzo (Gorizia district, Friuli Venezia Giulia region, Italy) (https://www.osmer.fvg.it).
Date	T(mean) °C. at ground level	T(min) °C. at ground level.	T(max) °C. at ground level	T(mean) °C. -10 cm under ground level	T(min) °C. -10 cm under ground level	T(max) °C. -10 cm under ground level
2013-11-01	13.1	4.7	28.9	15.3	14.2	16.5
2013-11-02	13.8	7.8	17.5	15.2	14.6	15.9
2013-11-03	14	9.7	17.1	15.6	15	16.1
2013-11-04	13.8	10.6	19.1	15.1	14.6	15.7
2013-11-05	12.6	6.5	21	14.9	14.1	15.8
2013-11-06	12.8	5.8	27	14.5	13.6	15.6
2013-11-07	13.8	5.4	26	14.2	13.2	15.2
2013-11-08	15	13.1	19.1	14.9	14.3	15.5
2013-11-09	16.3	11.8	18.6	15.5	14.9	16.1
2013-11-10	13.6	9.7	23.8	15.4	14.7	16
2013-11-11	12.5	8.6	19.3	14.2	13.3	15.1
2013-11-12	12.7	6.5	21.8	13.7	13.1	14.4
2013-11-13	12.5	6.3	17.9	13.5	12.9	14.1
2013-11-14	10.6	6.3	16.6	13.1	12.7	13.7
2013-11-15	9.3	8	10.8	12.5	12.2	13
2013-11-16	10.7	3.9	23	12.4	11.8	13.2
2013-11-17	9	0.9	21	11.6	10.8	12.4
2013-11-18	12.4	8.1	23.6	12.2	11.4	13
2013-11-19	11.3	8.8	13.9	12.5	12.1	12.8
2013-11-20	10.7	5	22.3	12.3	11.8	13
2013-11-21	9	5.1	17.6	11.9	11.3	12.4
2013-11-22	7.7	2.3	14.7	11	10.4	11.6
2013-11-23	8.9	5.9	11.4	10.7	10.3	11.1
2013-11-24	8.9	4.9	17.6	10.8	10.2	11.5
2013-11-25	3	-5.1	14.6	9.7	8.1	10.8
2013-11-26	1	-5.6	14.6	7.4	6.7	8.4
2013-11-27	1.7	-3.3	16.1	6.8	6.4	7.4
2013-11-28	3.3	-4.5	18	6.6	6	7.5
2013-11-29	3.1	-3.8	18.6	6.2	5.5	7.2
2013-11-30	4.1	0.1	7.8	6.6	6.2	7.2
2013-12-01	6.1	-2.3	18.1	6.7	6.1	7.5
2013-12-02	6.3	-2.3	17.2	6.9	6.4	7.7
2013-12-03	3.2	-4.9	19	6.4	5.7	7.2
2013-12-04	1.2	-5.8	19.8	5.4	4.7	6.3
2013-12-05	3.7	-4.9	18.4	5.1	4.2	6
2013-12-06	4.8	-2.4	16.9	5.8	5.1	6.7
2013-12-07	2.7	-5.8	19.6	5.3	4.5	6
2013-12-08	4.2	-1.9	14.3	5.5	4.9	6.3
2013-12-09	3.5	-0.7	7.7	5.8	5.4	6.3
2013-12-10	5	-1.9	19.9	6	5.3	7
2013-12-11	3.6	-3	21.7	5.7	4.9	6.7
2013-12-12	3	-3.6	20.1	5.3	4.5	6.2
2013-12-13	2.6	-4	9.3	4.9	4.1	5.7
2013-12-14	3.3	-2.9	8.9	5.5	4.8	6
2013-12-15	4.1	-3.3	20.6	5.6	4.9	6.4
2013-12-16	4.2	-4	21.6	5.3	4.6	6.1
2013-12-17	1.9	-5.6	21.1	4.6	3.9	5.5
2013-12-18	1.3	-6.2	19.2	3.9	3.2	4.7
2013-12-19	3.1	-5.3	10.8	4	3.2	4.8
2013-12-20	7.1	0.8	13.2	5.2	4.5	6.1
2013-12-21	9	7.1	13.2	6.5	5.7	7.2
2013-12-22	8.8	8.3	9.4	7.3	6.9	7.7
2013-12-23	8.9	8.1	10.2	7.8	7.3	8.2
2013-12-24	9.5	7.2	13.3	8.2	7.8	8.7
2013-12-25	10.9	9.2	14	8.9	8.3	9.4
2013-12-26	11.5	9.1	13.9	9.6	9.1	10
2013-12-27	8.4	1.4	18.5	9.6	8.5	10.2
2013-12-28	8.4	1.7	22.2	8.5	7.9	9.1
2013-12-29	9.6	6.3	11.9	8.8	8.2	9.4
2013-12-30	7.5	1.9	17.5	8.7	8	9.2
2013-12-31	6	-0.2	12.5	7.9	7.3	8.4
2014-01-01	6.3	-1.1	18.4	7.6	7	8.3
2014-01-02	5.7	-1.2	10.5	7.2	6.5	7.8
2014-01-03	8.8	7.3	11.7	8	7.5	8.7
2014-01-04	10.3	7.4	13.6	8.6	8.1	9.8
2014-01-05	11.5	5.8	13.4	10.2	9.5	10.9
2014-01-06	9.8	4.6	20.6	9.9	9.3	10.6
2014-01-07	10.3	5.2	16.8	9.9	9.3	10.6
2014-01-08	9.1	3.7	12.1	9.7	9.3	10.1
2014-01-09	8.7	7.4	10.4	9.4	9.1	9.7
2014-01-10	9	7.8	10.5	9.3	9	9.7
2014-01-11	8.6	5.7	10.2	9.3	9	9.5
2014-01-12	9.9	7.7	18.4	9.5	9	10.1
2014-01-13	9	8.1	11.3	9.6	9.3	9.9
2014-01-14	9.9	8.3	12	9.6	9.2	10
2014-01-15	10	4.1	20	9.9	9.5	10.6
2014-01-16	8.4	4.6	13.5	9.5	9	9.9
2014-01-17	10	7.5	11.8	9.5	9	10.1
2014-01-18	11.1	10.2	12.6	10.1	9.8	10.6
2014-01-19	12.8	10.3	17.1	10.8	10.1	11.4
2014-01-20	10.2	4.3	17	10.9	10.1	11.4
2014-01-21	9.2	3.6	23.2	10.1	9.4	10.8
2014-01-22	8.9	3.9	16.5	9.8	9.3	10.4
2014-01-23	9.9	6	17	9.9	9.3	10.6
2014-01-24	6.7	5.2	7.9	9	8.2	9.9
2014-01-25	6.6	-2.2	20.4	7.9	7	8.7
2014-01-26	5	-0.3	15.9	7.6	6.9	8.4
2014-01-27	5.2	1.2	13.1	7	6.5	7.5
2014-01-28	4.5	0.2	11.3	6.8	6.2	7.3
2014-01-29	3.4	-0.8	12.3	6.3	5.8	6.9
2014-01-30	5.1	1.9	7.4	6.1	5.7	6.7
2014-01-31	8.5	6.7	10.5	7.3	6.4	8.1
2014-02-01	8.5	7.1	10.5	8.1	7.7	8.4
2014-02-02	6.3	4.8	7.4	7.5	6.9	8.2
2014-02-03	4.7	1.7	8.1	6.7	6	7.1
2014-02-04	5.2	3.2	7.3	6	5.6	6.5
2014-02-05	7.8	5.8	12.3	6.9	6.2	7.6
2014-02-06	9.3	1.9	23.7	7.7	6.7	8.8
2014-02-07	9.1	2.1	16.7	7.9	7.1	8.6
2014-02-08	10	6	18.2	8.9	8.2	9.4
2014-02-09	7.9	0.9	11.6	8.8	8	9.3
2014-02-10	7.2	1.3	12.2	7.8	7.3	8.7
2014-02-11	9.6	6.6	13.4	8.9	8.4	9.3
2014-02-12	7.8	1.1	19.5	8.7	8	9.8
2014-02-13	8	0.6	20.6	8	6.9	8.9
2014-02-14	9.6	1.9	24.4	8.7	7.8	9.9
2014-02-15	8.7	2.5	16.1	8.2	7.4	8.9
2014-02-16	11.9	9.4	16.9	9.3	8.6	10
2014-02-17	9.7	4.6	15.1	9.8	9	10.1
2014-02-18	10.4	4	19.5	9.1	8.1	9.9
2014-02-19	11.5	9.7	14.4	9.9	9.4	10.5
2014-02-20	9.5	7.3	12.9	9.9	9.5	10.4
2014-02-21	11.5	5.8	24.9	10	9.2	11
2014-02-22	8.1	5.9	11.1	9.6	9.1	10.2
2014-02-23	9.5	0.9	24.1	9.3	8.3	10.4
2014-02-24	7.9	-0.9	24.8	9	7.8	10.4
2014-02-25	7.5	-2.1	24.3	8.5	7.3	9.9
2014-02-26	10.7	2	24.1	9	7.8	10.2
2014-02-27	10.8	3.1	22.5	9.8	9.1	10.8
2014-02-28	8.9	5	20.2	9.6	8.9	10.1
2014-03-01	8.4	6.2	14.5	9.3	8.7	9.6
2014-03-02	9.3	6.7	16.2	9.4	8.9	10
2014-03-03	11.4	6.1	26.3	9.9	8.9	10.8
2014-03-04	9.8	3.9	21.8	9.9	9.3	10.5
2014-03-05	11.5	3	29	10.2	9	11.4
2014-03-06	11.4	2.5	26.1	10.2	9.2	11.3
2014-03-07	12.9	0.8	26.8	10.4	9	11.8
2014-03-08	10.7	0.5	24.8	10.5	9.5	11.9
2014-03-09	12.5	0.5	28.3	10.2	8.8	11.8
2014-03-10	11.5	2.6	21.7	10.3	9.5	11.4
2014-03-11	9.6	-0.5	27.6	10.1	8.9	11.7
2014-03-12	11.4	-0.8	31.4	10.1	8.5	11.9
2014-03-13	10.9	-1.1	31.1	10.2	8.6	11.9
2014-03-14	11.5	-0.8	29.3	10.4	8.8	12.1
2014-03-15	8.3	-0.1	24.4	10	8.9	11.2
2014-03-16	10.7	0.1	28	10.2	8.8	11.9
2014-03-17	11.3	-0.9	30.1	10.4	8.7	12.4
2014-03-18	13.6	0.3	29.9	10.9	9.2	12.4
2014-03-19	14.8	4.7	29.4	12.2	10.9	13.8
2014-03-20	14.4	1.9	33	12.4	10.8	14.2
2014-03-21	14.1	1.4	30.1	12.3	10.6	14
2014-03-22	13.7	4.2	25.2	12.3	11.4	13.1
2014-03-23	11.9	7.6	16.3	12.4	11.7	12.9
2014-03-24	8	3.9	18.1	11	10.3	11.9
2014-03-25	9.3	1.7	26.1	10.8	9.7	12.1
2014-03-26	8.8	1.5	18.2	10	9.3	10.7
2014-03-27	13.8	6.1	24.9	11	9.7	12.5
2014-03-28	13.5	2.8	31.8	11.9	10.1	13.9
2014-03-29	14.7	2.7	31.6	12.5	10.8	14.7
2014-03-30	14	2.3	31.9	12.8	11	14.9
2014-03-31	13.7	1.8	30.3	12.9	11.1	14.7
2014-04-01	14.1	3.8	29.4	13.3	11.7	15.1
2014-04-02	15.5	4.6	28.2	13.6	11.9	15.5
2014-04-03	14	7.2	21.7	13.9	13.1	14.6
2014-04-04	15.3	7	30.5	13.7	12.5	14.9
2014-04-05	14.3	9.2	20.4	13.9	13.2	14.7
2014-04-06	16.9	7.2	34	14.7	12.9	16.5
2014-04-07	18.1	6.3	34.5	15.3	13.4	17.6
2014-04-08	17.8	7.4	31.3	15.6	14	17.2
2014-04-09	17.9	5.8	34.3	16	14.4	17.7
2014-04-10	14.9	5.2	31.7	15.7	14.4	17.5
2014-04-11	15.7	8.3	30.8	15.1	14.1	16.4
2014-04-12	15.1	7.6	27.1	15	14.2	15.9
2014-04-13	15	5.2	28.4	15	13.9	16.5
2014-04-14	16.4	5.4	32.6	15	13.4	16.7
2014-04-15	14.4	-0.5	30.3	15.1	13.7	17
2014-04-16	12.4	-2.5	34.6	14.1	12.2	16
2014-04-17	14.6	-1.7	35.3	14	11.9	16.1
2014-04-18	17.3	0.3	34.3	14.8	12.4	16.9
2014-04-19	13.9	6	20.5	14.7	14	15.4
2014-04-20	11.8	10	17.4	13.6	13.6	14.6
2014-04-21	12.8	9.7	18.3	13.9	12.6	15
2014-04-22	16.3	7.5	31.7	15.6	12.9	19
2014-04-23	18.2	8.7	29.1	16.3	14.6	17.8
2014-04-24	18.4	11.2	27.8	16.7	15.5	18
2014-04-25	20.6	8.6	38.3	17.5	15.4	19.5
2014-04-26	20.6	10.3	38.9	18.4	16.5	20.5
2014-04-27	18	9.1	27.8	18	16.9	18.9
2014-04-28	17.2	14.1	24.9	17.6	16.9	18.4
2014-04-29	17.9	10.8	35.8	17.9	16.6	19.5
2014-04-30	16.6	9.7	33.4	17.3	16.1	18.5
2014-05-01	18.3	8.8	35.9	17.6	15.9	19.3
2014-05-02	17.7	9.8	34.4	17.7	16.2	18.9
2014-05-03	19.1	11.9	31.7	18.2	16.8	19.8
2014-05-04	18.5	7.4	34.9	18.6	16.8	20.8
2014-05-05	17.8	7.6	35.1	18.3	16.7	20.2
2014-05-06	20.3	8.7	36.4	18.7	16.6	21
2014-05-07	16.4	8.5	29.2	18.2	17.4	18.9
2014-05-08	20.6	8.2	36.3	18.7	16.4	21.2
2014-05-09	20.5	8.7	37.4	19.4	17.3	21.8
2014-05-10	23	9.6	41	20	17.7	22.5
2014-05-11	18.4	8.4	30.5	19.4	17.7	20.6
2014-05-12	20.1	7.5	36.3	18.7	16.5	21
2014-05-13	15.4	6.2	32.1	18.4	17.3	19.8
2014-05-14	17.8	4.2	34	18.1	16	20.5
2014-05-15	18.5	2.9	33.1	17.9	15.8	19.8
2014-05-16	18.2	8.9	26.8	17.6	16.4	18.8
2014-05-17	17.8	10	29.1	18.1	16.5	19.7
2014-05-18	18.1	11	26.8	18.2	16.9	19.4
2014-05-19	21.6	9.6	35.7	19.5	17.2	22.3
2014-05-20	22.1	8.1	35.5	20.6	17.9	23.5
2014-05-21	23.6	12.4	36.5	21.8	19.3	24.6
2014-05-22	24.2	10.5	39.1	22.2	19.4	25.3
2014-05-23	21.8	13.6	35.5	20.1	16.9	22
2014-05-24	23.8	11.7	36.2	21.9	19.4	24.8
2014-05-25	23.8	11.3	38.6	22.3	19.5	25.3
2014-05-26	20.1	12.6	35.3	21.4	20.4	22.8
2014-05-27	17.8	13.7	29.1	19.8	17.7	21
2014-05-28	18.9	13.1	32.2	19	16.2	22.2
2014-05-29	19.1	11.2	37.7	19.6	16.8	23.7
2014-05-30	19.3	10.9	35	19.2	17	21.6
2014-05-31	20.5	7.8	35.4	20	17.6	22.2
2014-06-01	19.6	9.5	35.5	20.4	18.3	22.7
2014-06-02	20.6	10.4	35.8	21	18.8	23.6
2014-06-03	21	11.2	36.9	21.2	19	23.6
2014-06-04	23.5	9.7	37.6	21.9	19.2	24.6
2014-06-05	22.2	14.6	36.3	22.3	19.4	24.3
2014-06-06	25.5	14	39.7	23.1	20.7	25.6
2014-06-07	27	14.3	41.7	24	21.6	26.6
2014-06-08	29.6	16.2	44.5	25	22.6	27.6
2014-06-09	30	16.3	44.4	25.7	23.5	28.1
2014-06-10	30.5	16	45.3	26.2	24.1	28.6
2014-06-11	31.2	16.8	46.5	26.7	24.5	29.1
2014-06-12	29.3	15.2	45.5	25.5	22.8	28.3
2014-06-13	28.2	17	42.4	26.1	24.2	28.2
2014-06-14	23.8	16.4	39.3	25.3	24.1	26.6
2014-06-15	23.8	13.9	37.6	24.4	22.8	26.4
2014-06-16	19	15.3	24.2	22.7	21.8	23.7
2014-06-17	23.6	13.7	40.1	22.7	21	24.3
2014-06-18	23.1	11.1	40.2	23	21.6	24.5
2014-06-19	26.1	11	44.6	23.4	21.6	25.1
2014-06-20	25.5	12.8	41.9	23.9	22.4	25.6
2014-06-21	24.9	11.6	40.2	23.6	21.9	25.5
2014-06-22	26.1	16.6	40.8	23.8	22.3	25.2
2014-06-23	27	16.5	42.3	24	18.3	25.7
2014-06-24	26.4	15.3	42	21.1	18.1	23.6
2014-06-25	20.1	12.9	37.3	22.1	21.5	22.7
2014-06-26	24.9	12.4	40.6	22.5	20.7	24.4
2014-06-27	24.8	14.9	41.5	23.5	22	25.1
2014-06-28	27.5	15.8	41.7	24.1	22.5	25.9
2014-06-29	25.6	18.2	39.2	24.2	23.4	25.2
2014-06-30	21.7	14.7	38.1	23.2	22.3	24.1
2014-07-01	23.5	14.6	40.5	23.3	22	24.9
2014-07-02	23.3	14.3	40.7	23.1	22	24.4
2014-07-03	26.1	11.7	42.2	23.2	21.4	25.2
2014-07-04	26.5	13.1	41.6	23.9	22.3	25.5
2014-07-05	27	16.7	40.9	25.1	23.1	27.4
2014-07-06	29.4	15.7	43	26.1	23.7	28.5
2014-07-07	29.8	16.8	43.4	26.7	24.7	28.9
2014-07-08	22.3	15.9	38.2	25.4	24.3	26.7
2014-07-09	23.9	15.3	37.6	24.9	23	26.9
2014-07-10	19.3	15.1	28.9	23.5	22.7	24.5
2014-07-11	25.4	14	38.8	23.9	21.7	26.1
2014-07-12	25.2	15.4	39.9	24.7	23.1	26.4
2014-07-13	24.8	17.3	39.3	24.9	23.2	26.9
2014-07-14	24	16.7	42.5	24.7	23.7	26.1
2014-07-15	27.2	16.4	44.3	25.3	23.4	27.5
2014-07-16	30	17.8	45.1	26.3	24	28.7
2014-07-17	29.6	17.6	46.7	27	25	29.2
2014-07-18	29.9	17.7	44.6	27.1	25.1	29.1
2014-07-19	30.5	18.2	45.2	27.4	25.5	29.6
2014-07-20	30.3	19.5	45.4	27.5	25.9	29.4
2014-07-21	22.1	16.6	29.8	25.8	24.3	27.3
2014-07-22	24.2	14.7	40.4	24.6	23.2	25.8
2014-07-23	28.2	16.9	42.1	25.7	23.9	27.9
2014-07-24	23.2	15.9	42.2	25	24.2	25.7
2014-07-25	27.4	18.9	43.8	25.3	23.7	27.3
2014-07-26	22.5	16.3	42.3	24.6	23.3	25.6
2014-07-27	23.7	18.1	38.6	23.8	22.9	25
2014-07-28	26.3	17.8	43.2	24.8	23.2	26.6
2014-07-29	21.6	18.1	34.3	24.2	23.4	25
2014-07-30	23.2	18.1	36.9	23.4	22.2	24.4
2014-07-31	23	18.5	33.9	23.6	22.9	24.4
2014-08-01	28.7	18.1	42.5	25.1	23.2	27
2014-08-02	27.5	17.3	43	25.6	24	27.1
2014-08-03	25.9	17.4	42.8	25.4	24.3	26.6
2014-08-04	27.5	15.9	43.2	25.5	24	27.2
2014-08-05	24	16.4	35.6	25.2	24.6	26
2014-08-06	26.9	13.1	43.2	25.1	23.5	26.8
2014-08-07	27.1	15.3	42.3	25.8	24.1	28.1
2014-08-08	28.7	15.5	43.8	26.3	24	28.9
2014-08-09	28.5	16.5	43.3	26.7	24.7	29
2014-08-10	29.2	17.7	43.4	27	25.3	29
2014-08-11	29.6	19.5	44.1	27.2	25.4	29.3
2014-08-12	27.7	18.8	42.4	26.8	25.6	28.3
2014-08-13	26.2	18.9	40.3	26.1	25	27.5
2014-08-14	21	16.1	33.4	24.4	22.8	25.3
2014-08-15	19.9	12	34.5	22.9	22	24
2014-08-16	19.4	10.3	31.4	22.1	21	23.1
2014-08-17	23	9.3	38.2	22.6	20.1	25.3
2014-08-18	24.3	12.8	40.2	23.4	21.6	25.4
2014-08-19	21.3	15	32.6	23	22.1	23.7
2014-08-20	25.5	16	40.4	23.3	20.7	25.3
2014-08-21	24	13.7	39.6	23.1	21.3	25.1
2014-08-22	24.2	14.9	40.1	23.5	21.8	25.4
2014-08-23	18.5	13.1	30.6	22.2	21.6	23.3
2014-08-24	23.6	13.2	41.2	22.5	20.7	24.7
2014-08-25	22.7	13.9	37.9	22.8	21.1	24.7
2014-08-26	20.4	16.7	27.5	22.4	21.8	23
2014-08-27	24.8	17.3	38.9	23.4	21.6	25.4
2014-08-28	22.2	13.1	37.4	23.3	21.9	25.2
2014-08-29	23.5	12.4	39.1	23.2	21.3	25.3
2014-08-30	25.1	14.1	41.3	23.7	21.8	25.9
2014-08-31	23.8	14.3	39.1	23.9	22.8	25.2
2014-09-01	15.9	10.6	25.8	21.1	20.2	22.8
2014-09-02	16	10.7	21.5	20	19.6	20.6
2014-09-03	21.1	15.3	39.2	20.9	19.4	22.6
2014-09-04	21	17.7	29.6	21.6	20.8	22.5
2014-09-05	22.1	18.3	35.7	22.1	21.1	23.3
2014-09-06	21.6	15.1	34.8	22.3	21.2	23.4
2014-09-07	23.5	13.1	38.3	22.7	20.9	24.7
2014-09-08	23.7	12.9	38.3	23	21	25
2014-09-09	24.4	15.7	39.1	23.3	21.7	25.1
2014-09-10	22	17.8	34.4	23.1	22.2	24.2
2014-09-11	16.3	10.9	20.8	21.6	20.3	22.7
2014-09-12	17.2	12	28.2	20.4	19.6	21.4
2014-09-13	17.3	12.5	29.1	20.2	19.3	21.3
2014-09-14	19.9	10.5	36.5	20.6	19	22.3
2014-09-15	22.3	12.5	37.5	21.3	19.6	23.1
2014-09-16	21.6	13.7	38.4	21.9	20.8	23.2
2014-09-17	20.9	11.3	33.3	21.6	20.1	23.2
2014-09-18	20.1	10.3	33.8	21.3	19.9	22.7
2014-09-19	19.6	12.7	30.3	21	20.2	21.5
2014-09-20	20.2	18.4	23.8	21.1	20.7	21.6
2014-09-21	22.2	16.3	33	21.6	20.8	22.7
2014-09-22	20	9.4	35.5	21.5	20.2	23.3
2014-09-23	17.6	7	31.8	20.4	18.8	22
2014-09-24	18.6	11.3	33	20.1	18.9	21.2
2014-09-25	16	8.4	31	19.7	18.8	20.7
2014-09-26	17.5	7.7	33.9	19.3	17.7	21.1
2014-09-27	20.1	9.9	36	19.8	18.2	21.7
2014-09-28	19.7	9.7	35.8	20.1	18.6	21.9
2014-09-29	19.4	10	35.5	20	18.6	21.6
2014-09-30	19	12.3	33.9	20.1	19.3	21.1
2014-10-01	18	10.7	32.5	19.9	19.3	20.7
2014-10-02	20	9.9	35.7	20.1	18.7	21.7
2014-10-03	18.5	8	33.3	19.9	18.5	21.3
2014-10-04	18	7.6	32.6	19.5	18.2	20.9
2014-10-05	16.6	6	33.1	19	17.7	20.5
2014-10-06	17	6.3	33.3	18.6	17.3	19.9
2014-10-07	17.6	9.5	31.5	18.7	17.7	19.7
2014-10-08	18.5	14.8	23.3	18.9	18.3	19.5
2014-10-09	20.6	14.3	30	19.6	18.6	20.5
2014-10-10	20.4	14.3	31.9	20	19.3	20.8
2014-10-11	19.9	15.3	30.8	20	19.3	20.8
2014-10-12	19.8	12.3	33.7	20	19	21
2014-10-13	19.5	16.1	26.1	19.9	19.5	20.6
2014-10-14	20.7	14.2	34.4	20.2	19.2	21.3
2014-10-15	18.7	13.4	27.6	19.7	19	20.4
2014-10-16	19.3	16.6	24	19.9	19.4	20.3
2014-10-17	20	17	29.3	20.1	19.5	20.8
2014-10-18	20.6	13.4	33.6	20.4	19.6	21.6
2014-10-19	19.1	12.4	34.2	19.8	18.9	21
2014-10-20	18.7	16.7	21.2	19.6	19.4	19.9
2014-10-21	19.7	17.5	27.8	19.7	19.4	20.3
2014-10-22	13.8	5.2	28.7	18.5	17	19.7
2014-10-23	10.2	7	14.8	16.3	15.7	17.1
2014-10-24	14.4	5.9	27.5	16.3	15.2	17.5
2014-10-25	12.1	3.8	24.3	15.9	15.1	16.9
2014-10-26	10.4	2.4	23.5	15	14	16.1
2014-10-27	8.3	1	22.9	14.2	13.3	15.2
2014-10-28	8.6	0.5	25.7	13.4	12.3	14.7
2014-10-29	8	-1.1	24.9	12.9	11.8	14
2014-10-30	10	1.3	28.5	12.9	11.8	14.3
2014-10-31	10.2	0.8	27.8	12.8	11.6	14.2
2014-11-01	12.2	5.4	28.1	13.2	12.2	14.5
2014-11-02	12.6	4.1	30.2	13.5	12.5	14.8
2014-11-03	13.4	4.7	25	13.7	12.9	14.5
2014-11-04	15.1	9.1	23	14.3	13.8	14.8
2014-11-05	15.7	14.3	17.3	15	14.6	15.7
2014-11-06	15.6	14	19.3	15.5	15.2	15.8
2014-11-07	15.8	14.3	18.4	15.6	15.3	16
2014-11-08	15.3	12.3	17.8	15.8	15.6	16.1
2014-11-09	13.9	10.8	17	15.3	15	15.7
2014-11-10	15.9	12.3	24.2	15.6	15.1	16.1
2014-11-11	15.3	11.4	18.6	15.7	15.4	16.1
2014-11-12	14.2	11.7	18.5	15.5	15.3	15.7
2014-11-13	14.7	10.6	25.8	15.5	15.1	16.1
2014-11-14	13.8	6.9	24.7	15	14.5	15.6
2014-11-15	13.3	11.9	14.8	14.8	14.6	14.9
2014-11-16	14.2	7.4	27.1	14.7	14.3	15.5
2014-11-17	10.9	5.9	15.9	13.9	13.2	14.4
2014-11-18	9.4	3.9	14.9	13	12.3	13.5
2014-11-19	9.9	2.3	25.4	12.4	11.7	13.5
2014-11-20	9.6	1.8	24.1	11.9	11.2	12.7
2014-11-21	9	0.9	21.9	11.7	10.8	12.5
2014-11-22	8	1.6	20.9	11.2	10.6	12
2014-11-23	7.9	1.1	24.7	10.8	10	11.8
2014-11-24	9.1	2.3	25.6	10.6	9.7	11.4
2014-11-25	8.6	2.7	16.4	10.5	10	11.1
2014-11-26	8.1	6.7	11.4	10.2	10	10.6
2014-11-27	8.6	7.1	11.6	10.2	9.9	10.6
2014-11-28	10.8	8.2	12.7	10.8	10.3	11.5
2014-11-29	14	9.1	22.5	12.1	11.4	12.9
2014-11-30	11.9	10.1	13.4	12.3	12.2	12.6
2014-12-01	9.4	7.1	13.3	11.8	11	12.6
2014-12-02	8.1	6.1	13	10.7	10.3	11.2
2014-12-03	7.5	6.3	10.5	10.1	9.8	10.5
2014-12-04	7.8	6	9.5	9.8	9.5	10.1
2014-12-05	8.9	5.7	12.7	9.9	9.4	10.4
2014-12-06	7.4	2.5	10.4	9.9	9.5	10.2
2014-12-07	6.9	2.5	11	9.8	9.5	10.3
2014-12-08	5.5	-1.1	12.5	9.3	8.8	9.9
2014-12-09	2.2	-4.2	16.3	8.1	7.3	8.8
2014-12-10	2.8	-5.9	20.6	6.9	6.1	7.7
2014-12-11	3.3	-4.5	21.9	6.7	6	7.5
2014-12-12	4	-4.6	21.3	6.1	5.4	7
2014-12-13	7	-1	15.3	6.8	6	7.8
2014-12-14	8.9	6.1	12.2	8.1	7.5	8.8
2014-12-15	9.7	3.7	13.4	8.9	8.4	9.4
2014-12-16	8.9	3.9	11.3	9.2	9	9.7
2014-12-17	9.4	6.1	17.8	9.4	9	10.1
2014-12-18	9	2	23.1	9.4	8.8	10
2014-12-19	8.9	2.6	18.9	9.2	8.6	9.8
2014-12-20	9.7	2.7	23.4	9.7	9.3	10.4
2014-12-21	5.6	-2	19.8	9.2	8.2	9.9
2014-12-22	6	-1.1	11.9	8.3	7.8	8.9
2014-12-23	7.3	6.4	9.1	8.7	8.4	9
2014-12-24	7.1	6	9.2	8.8	8.6	9.1
2014-12-25	7.8	6.5	10.2	8.9	8.7	9.3
2014-12-26	4	-3.7	19.9	8.4	7.3	9.1
2014-12-27	0.5	-5.3	4.4	6.3	5.5	7.4
2014-12-28	2.5	-0.9	6.3	5.5	5.1	5.9
2014-12-29	-0.3	-7.3	13.6	4.7	4.1	5.3
2014-12-30	0.5	-7.9	13.1	3.8	3.5	4.4
2014-12-31	-0.6	-6.7	10.7	3.6	3.3	4.3
2017-01-04	1.6	-6.8	14.4	2.7	2	3.3
2015-01-02	4.1	-3.4	20.8	3.8	3.1	4.8
2015-01-03	5	-3.4	17.1	4.5	3.6	5.3
2015-01-04	2.4	-6.5	20.3	4.8	4.1	5.7
2015-01-05	2.1	-7.2	20.7	4	3.3	4.8
2015-01-06	3.9	-3.2	17.8	3.9	3.2	4.8
2015-01-07	5.3	2.5	8.9	4.7	4.1	5.3
2015-01-08	5.3	1.7	9.1	5.2	4.8	5.8
2015-01-09	4.4	-1.5	8.8	5.7	5.4	6.2
2015-01-10	6.9	0.3	11.1	5.9	5.3	6.7
2015-01-11	4.8	-3.9	8.6	6.5	5.7	7.1
2015-01-12	2.3	-5.6	21.3	5.4	4.7	6.2
2015-01-13	6.2	-3	20	5.3	4.6	6.3
2015-01-14	5.3	-3.2	11.5	5.9	5.5	6.6
2015-01-15	4.6	-3.3	12.4	5.7	5	6.3
2015-01-16	7.9	3.3	11.7	6.4	5.9	7
2015-01-17	9.9	4.7	12.7	7.7	6.8	8.4
2015-01-18	6.4	-2.8	23.6	7.7	6.8	8.6
2015-01-19	3.8	-4.5	21.2	6.4	5.6	7.2
2015-01-20	5.1	-1	18.7	6	5.4	6.8
2015-01-21	6.7	2.2	13.1	6.3	5.8	6.9
2015-01-22	6.5	0.6	11.3	7	6.6	7.7
2015-01-23	7.3	-0.8	17.5	6.6	5.9	7.3
2015-01-24	6.8	3.6	18.1	7	6.5	7.6
2015-01-25	4.5	-0.9	19.9	6.8	6.2	7.4
2015-01-26	2.1	-6.4	18.3	5.9	5.1	6.8
2015-01-27	2.2	-5.6	20	5	4.3	5.9
2015-01-28	1	-8.1	19.6	4.5	3.6	5.5
2015-01-29	1.8	-4.1	4.7	3.9	3.5	4.3
2015-01-30	3.5	-3.6	9	4.7	4.2	5.2
2015-01-31	4.4	-3.6	16	4.9	4.1	6
2015-02-01	3	-4.2	7.3	4.9	4.6	5.4
2015-02-02	1.5	-5.4	17.1	4.5	3.8	5.6
2015-02-03	2.8	-1	10.3	4.3	3.8	5
2015-02-04	6.2	0.8	21.7	4.9	4	6
2015-02-05	4.5	1.5	6.3	4.9	4.7	5.5
2015-02-06	5.1	3.2	7.1	4.7	4.5	5
2015-02-07	2.7	-5.4	11.8	4.4	3.8	4.9
2015-02-08	4.2	-5.2	21.2	4.1	3.1	5.5
2015-02-09	1.1	-7.9	16.4	3.8	3	5
2015-02-10	4.2	-5.7	21	4	2.9	5.4
2015-02-11	4.6	-5.2	24.1	4.7	3.4	6.1
2015-02-12	4.9	-5.4	18.9	4.7	3.6	6.1
2015-02-13	4.3	-5.8	9.3	4.6	4	5.2
2015-02-14	6.3	4.3	9.1	5.2	4.8	5.8
2015-02-15	9	3	22.7	6.3	5.5	7.4
2015-02-16	8.6	-2.4	20.5	6.6	5.5	7.7
2015-02-17	7.6	-3.2	17.7	6.5	5.6	7.6
2015-02-18	4.7	-6.5	18.5	6.1	5	7.4
2015-02-19	3.4	-7.8	21.6	5.4	4.1	6.9
2015-02-20	3.3	-6.4	19.7	5.3	4.1	6.6
2015-02-21	6.5	-3	12.8	5.3	4.6	6.2
2015-02-22	7.8	5.5	12.3	6.4	5.8	7.2
2015-02-23	9.3	5.4	17.4	7.3	6.6	8.3
2015-02-24	9	7.2	12.1	7.9	7.5	8.4
2015-02-25	10.5	2.3	20.3	8	7.3	8.8
2015-02-26	11.2	0	25.1	8.6	7.3	10
2015-02-27	7.6	-3.5	24.7	8.4	7	10
2015-02-28	8.7	-2.8	23.1	8.1	6.7	9.5
2015-03-01	7.5	-3.7	20.9	7.7	6.7	8.6
2015-03-02	8.1	1.5	10.1	8.1	7.8	8.6
2015-03-03	8.8	-1.6	26.4	8.4	7	10.1
2015-03-04	10.5	2	21.4	8.3	7.3	9.4
2015-03-05	10.8	6.6	19.6	8.3	7.7	9.2
2015-03-06	10.5	-0.1	21.9	8	6.8	9.5
2015-03-07	9.5	-5.2	25.5	8	6.6	9.6
2015-03-08	9.8	-2.2	22.1	8	6.8	9.4
2015-03-09	7.3	-3.9	25.1	8.1	6.7	9.5
2015-03-10	9.7	-3.4	27.7	8.3	6.6	10.1
2015-03-11	7.1	-3.9	27.2	8.2	7.3	9.3
2015-03-12	5.4	-5.9	25.4	7.7	6.4	8.9
2015-03-13	7.5	-5.4	24.9	7.7	6	9.5
2015-03-14	8.3	-5.4	25.2	8	6.4	9.7
2015-03-15	10.8	-0.3	22.1	8.6	7.3	9.8
2015-03-16	8.7	7.1	11.1	8.6	8.4	9
2015-03-17	10.6	0.8	19.9	8.9	8.1	9.9
2015-03-18	10.2	-2.1	26.9	9.2	7.5	11.1
2015-03-19	11.7	-1.2	27.7	9.6	7.9	11.3
2015-03-20	9.7	-1.3	25.3	10	8.9	11.3
2015-03-21	9.5	0.4	20.9	9.4	8.7	10.2
2015-03-22	9.3	0.6	25.1	10	9.2	11.2
2015-03-23	10.9	-0.3	26.7	10	8.4	11.8
2015-03-24	12.3	-0.1	26	10.4	8.8	11.9
2015-03-25	10.9	8.8	13.8	10.6	10.3	10.9
2015-03-26	13.4	10.6	22	11.2	10.4	11.9
2015-03-27	10.6	5.3	13.9	11.4	11	11.7
2015-03-28	12.9	-0.1	31.6	11.6	10	13.4
2015-03-29	12.5	0.8	29.7	11.6	10.2	13
2015-03-30	12.9	3.2	28.2	12	10.7	13.4
2015-03-31	11.6	3.5	21.6	11.7	11.1	12.3
2015-04-01	14.4	3.4	31.9	12.3	11	14
2015-04-02	11.2	-2.8	25.3	11.5	10.1	12.8
2015-04-03	12.1	1.1	27.6	11.8	10	14
2015-04-04	7.6	3.4	12.1	10.7	10.3	11.6
2015-04-05	10	2.6	20.5	10.6	9.5	12.1
2015-04-06	9.8	-3.4	25.6	10.4	8.7	12.1
2015-04-07	10.2	-4.2	27	10.9	8.6	13.4
2015-04-08	11.2	-3.1	28.3	11.4	9.1	13.9
2015-04-09	13.8	-1.3	29.8	12.2	9.8	14.7
2015-04-10	12.7	0.3	29.4	12.8	10.7	15
2015-04-11	13.9	1.1	30.5	13.2	11	15.4
2015-04-12	16.8	2.4	34.5	14.1	11.7	16.7
2015-04-13	17.2	3	32.7	14.7	12.5	17
2015-04-14	17.5	4.5	35.6	15.3	13.6	17.4
2015-04-15	17.2	4.2	34.4	15.6	13.4	17.9
2015-04-16	17.7	3.9	36.2	15.7	13.7	17.7
2015-04-17	13.7	8.5	18.1	14.9	14.4	15.5
2015-04-18	9.5	3	13.7	13.5	12	14.6
2015-04-19	13.6	0	29.8	13.5	10.8	16.5
2015-04-20	14.8	0.4	32.4	14.3	11.8	17.1
2015-04-21	16.6	2.7	33.7	15.1	12.7	17.7
2015-04-22	18	3.6	36.5	15.9	13.5	18.6
2015-04-23	19	7.7	32.6	16.3	14.5	18.1
2015-04-24	15.5	6.3	34.7	16.5	15.2	17.9
2015-04-25	16.8	6.5	30.3	16	14.6	17.6
2015-04-26	16.4	6.9	29.9	16.1	15	17.2
2015-04-27	16.1	13.4	24	16.3	15.6	16.9
2015-04-28	15.3	8	23.2	16.2	15.6	17.1
2015-04-29	18.8	6.5	35.2	16.9	14.7	19.3
2015-04-30	14.3	8.2	26.9	16.1	15.5	16.9
2015-05-01	14.3	11.3	19.8	15.5	15.1	15.9
2015-05-02	17.3	13.3	27.3	16	15	17.2
2015-05-03	18	14.5	25.5	16.7	16	17.5
2015-05-04	20	12.9	36.5	17.7	16.6	19.1
2015-05-05	22.4	12.4	37.7	18.9	17	21
2015-05-06	21.3	12	36	19.1	17.8	20.4
2015-05-07	22.5	11.3	37.7	19.5	17.7	21.8
2015-05-08	22.9	8.7	37.5	20	18	22.3
2015-05-09	22.8	12.7	39.1	20.4	18.7	22.5
2015-05-10	22.8	9.6	38	20.6	18.6	22.8
2015-05-11	22.6	9.8	37.7	20.8	18.9	23.1
2015-05-12	21.6	7.9	36.2	20.7	18.9	22.5
2015-05-13	23	10.9	38.9	20.8	19.1	22.8
2015-05-14	23.6	11.5	39.1	21.2	19.6	23
2015-05-15	17.2	15.1	21.5	20	19	21.2
2015-05-16	23.8	12.3	36	20.7	18.6	23
2015-05-17	25.3	13.7	37.7	21.5	19.6	23.7
2015-05-18	25.6	11.1	41.4	22.2	20.2	24.6
2015-05-19	25.1	10.9	42.3	22.4	20.4	24.6
2015-05-20	19.9	12.8	39.6	20.9	15.9	22.4
2015-05-21	17.6	12.4	28.9	19.5	18.8	20.7
2015-05-22	14.7	12.7	18.4	18.6	18.1	18.9
2015-05-23	14.1	9.5	17.3	17.8	17.4	18.2
2015-05-24	19.2	7.6	36.8	18.6	16.5	20.7
2015-05-25	21	11	34.4	19.7	17.8	21.6
2015-05-26	20.5	14.5	37.3	20.6	19.2	22.1
2015-05-27	19.2	9.9	38.7	20.5	19.4	22
2015-05-28	19.4	6.3	34.3	20.2	18.3	22.1
2015-05-29	21.4	10.8	37.8	20.8	19.1	22.5
2015-05-30	23.1	10.6	36.6	21.4	19.4	23.4
2015-05-31	23	13.5	40.3	21.9	20.6	23.3
2015-06-01	24.1	11.5	39.9	22.4	20.6	24.5
2015-06-02	25.3	11.7	41	22.8	20.9	24.8
2015-06-03	28.4	14.5	44.7	23.9	21.8	26.1
2015-06-04	29.8	16.7	48.7	24.7	22.9	26.8
2015-06-05	31.1	16.7	49	25.6	23.7	27.7
2015-06-06	31	16.2	49	26.1	24.2	28.2
2015-06-07	31.5	16.1	48.3	26.4	24.5	28.5
2015-06-08	29.3	13	46.9	26.5	24.5	28.6
2015-06-09	27.8	14.5	42.1	24.3	21.1	26.5
2015-06-10	26.9	15.1	42.2	25.1	23.4	27
2015-06-11	28.1	15.2	42.8	25.6	23.6	27.7
2015-06-12	28.4	17.4	41.1	25.9	24.2	27.7
2015-06-13	27.5	18.4	40.6	26	24.8	27.4
2015-06-14	21.4	16.9	33.6	24.7	23.4	25.7
2015-06-15	24.3	16.8	38	24.1	22.5	25.7
2015-06-16	20.8	17.4	33.8	23.2	22.4	24.2
2015-06-17	21.7	12.4	35.9	23.2	21.7	24.9
2015-06-18	23.4	10.7	36.8	23.3	21.4	25.2
2015-06-19	19.2	13.9	33.1	22.9	22.2	23.7
2015-06-20	17.5	10.4	26.2	21.8	21	22.6
2015-06-21	21.9	10.8	38	22.1	20.1	24.1
2015-06-22	22.7	14.7	36.6	22.6	21.3	23.8
2015-06-23	18.4	12.3	29.2	21.8	19.9	22.8
2015-06-24	23.7	12.8	38.6	21.7	19.5	24
2015-06-25	23.6	12.8	38	22.9	21.2	24.5
2015-06-26	25	12.8	38.4	23.6	21.8	25.4
2015-06-27	24.7	14.5	40.2	24	22.7	25.3
2015-06-28	26.5	14.2	40.5	24.6	22.8	26.3
2015-06-29	24.7	14.3	40.2	24.7	23.5	25.9
2015-06-30	27.4	15.3	42.4	25.1	23.4	26.9
2015-07-01	27.5	15.2	44.7	25.5	23.9	27.1
2015-07-02	29.1	15.8	44.7	25.9	24.3	27.6
2015-07-03	29.9	17.9	47.2	26.6	25.1	28.4
2015-07-04	28.8	19.8	43.3	27.1	25.2	29.3
2015-07-05	30.7	20.9	44.2	27.8	26.2	29.3
2015-07-06	30.4	21.3	43.5	28	26.7	29.3
2015-07-07	31	21.7	44.4	28.2	26.8	29.6
2015-07-08	29.8	19.5	43.4	28.1	26.2	29.3
2015-07-09	25.1	16	36.6	26.5	25.6	27.6
2015-07-10	25.9	15.1	40.7	26	24.6	27.4
2015-07-11	27.2	15.5	42.4	26.2	24.7	27.6
2015-07-12	28	15.5	43.9	26.5	24.9	28
2015-07-13	27	18	41.8	26.4	25.5	27.3
2015-07-14	29.3	16.7	44.8	26.9	25.2	28.9
2015-07-15	30.3	18.4	43.8	27.6	25.8	29.6
2015-07-16	29.9	18.4	43.4	27.1	25	29.2
2015-07-17	31	19.6	44.2	27.9	26	29.9
2015-07-18	31.8	19.8	45.9	28.8	26.9	30.8
2015-07-19	30.9	18.6	45.3	28.9	27.1	30.7
2015-07-20	31.9	20.8	45.5	29.1	27.4	30.9
2015-07-21	32.5	19.6	47.5	29.3	27.6	31.2
2015-07-22	33.4	20.1	49.2	29.6	27.9	31.5
2015-07-23	33.2	20.8	47.8	29.7	28.1	31.4
2015-07-24	28.8	19.9	42.9	27.9	26	29.4
2015-07-25	27.8	18.8	41.4	27.6	25.3	28.8
2015-07-26	23.8	18.6	36.7	26	25.1	27.2
2015-07-27	25.6	18.2	42	26.1	24.9	27.5
2015-07-28	26.3	18.4	39.4	26.2	24.9	27.6
2015-07-29	26.8	18.5	40	26.4	25.2	27.8
2015-07-30	20.3	18.3	29.5	24.9	23.9	26.2
2015-07-31	23.9	13.3	37.2	24.6	23.2	26.3
2015-08-01	25.7	12.6	40.4	24.9	23.1	26.6
2015-08-02	25.5	18	39.1	25.6	24.6	26.7
2015-08-03	27.5	16.9	41.5	26.1	24.4	27.8
2015-08-04	29.3	17.9	43.3	26.8	25.1	28.3
2015-08-05	30	19.5	44	27.4	26	28.7
2015-08-06	29.6	18.4	44	27.5	26.1	28.9
2015-08-07	30.6	19.7	45.9	27.7	26.5	29.1
2015-08-08	29.3	18.5	47	27.7	26.4	28.9
2015-08-09	29	16.4	44.9	27.5	26.3	28.8
2015-08-10	27.7	14.7	44.9	27.1	25.8	28.5
2015-08-11	28.5	15.3	47.1	27.1	25.7	28.5
2015-08-12	30.5	15.7	50.8	27.3	25.9	28.8
2015-08-13	30.7	15.6	50.2	27.6	26	29.1
2015-08-14	31.4	17.5	51	27.8	26.2	29.3
2015-08-15	28.4	19.1	44.6	27.6	25.8	29.2
2015-08-16	24.1	19.7	40.4	26.2	25.6	26.8
2015-08-17	22.9	19.2	28.9	25.4	24.9	26
2015-08-18	26.4	18.5	42.2	25.7	24.5	26.9
2015-08-19	21	18.4	33.5	24.8	24.1	25.7
2015-08-20	24.1	15.7	39.2	24.2	23.4	26.3
2015-08-21	20.7	13.8	31.4	23.6	23.1	24.1
2015-08-22	23.2	13.6	39.7	23.6	22.3	25.1
2015-08-23	23.4	13.3	38.8	23.8	22.6	24.8
2015-08-24	19.3	17.2	21.3	23.1	22.3	23.9
2015-08-25	23.4	17.2	38.1	22.6	20.9	23.9
2015-08-26	24.5	15.9	38.3	23.5	22.3	24.8
2015-08-27	24.4	13.9	41.3	23.8	22.4	25.2
2015-08-28	25.2	15.8	40.7	24.2	22.9	25.4
2015-08-29	26.6	16.4	43.5	24.7	23.4	26.1
2015-08-30	26.3	15.6	43.8	25	23.8	26.1
2015-08-31	25.4	16.2	41.9	24.9	23.9	26.1
2015-09-01	25.9	15.6	42.2	24.9	23.8	25.9
2015-09-02	23	17.4	35.3	24.6	24.2	25.1
2015-09-03	25.6	16.8	39.5	24.5	23.6	25.3
2015-09-04	24.6	17.2	39.1	24.2	20.2	25.5
2015-09-05	20.3	13.8	34.2	22.7	21.8	23.6
2015-09-06	20.6	11	36.8	22.4	21.5	23.5
2015-09-07	19.7	9.8	36.5	22	21.2	22.9
2015-09-08	19.6	8	37.2	21.3	20.1	22.5
2015-09-09	20.1	11.5	34.4	21.5	20	23.1
2015-09-10	19.7	9.7	35	21.3	19.8	22.8
2015-09-11	20.3	9.5	37.8	21.3	19.8	22.8
2015-09-12	21.3	12.7	38.7	21.4	20.1	22.8
2015-09-13	23.6	14.8	39	21.9	20.6	23.1
2015-09-14	21	17.6	26.4	21.9	21.1	22.5
2015-09-15	24.1	17.2	37.8	22.5	21.4	23.8
2015-09-16	22.6	16.6	34	22.6	21.7	23.6
2015-09-17	25.7	18.1	38.7	23.5	22.4	24.8
2015-09-18	26.6	17.1	41.2	24	22.6	25.4
2015-09-19	21.5	14.4	33.5	23.6	22.7	24.2
2015-09-20	22.2	12.3	37.5	22.7	21.5	24.1
2015-09-21	20.1	9	36.3	22.1	21	23.4
2015-09-22	18.8	7.2	36.5	21.4	20.2	22.6
2015-09-23	16.9	13.1	26.3	20.5	19.4	21.1
2015-09-24	16.8	13.2	23.6	19.8	18.9	20.6
2015-09-25	16.9	13.2	21.7	19.8	19.4	20.2
2015-09-26	17.5	10.9	24.7	19.8	19.2	20.6
2015-09-27	14.8	7.5	26.2	19.1	18.2	19.9
2015-09-28	15.9	5.5	30.4	18.4	17.3	19.5
2015-09-29	17.6	7.1	31.8	18.5	17.4	19.7
2015-09-30	14.4	6.2	29.4	18	17.3	18.6
2015-10-01	16.3	8.5	30.9	17.8	17	18.7
2015-10-02	18	8.8	31.6	18.1	17.1	19.1
2015-10-03	19.2	14.1	32.7	18.8	17.7	19.9
2015-10-04	16.7	11.5	22.3	19	18.4	19.3
2015-10-05	18.1	10.4	32.9	18.9	17.9	20.1
2015-10-06	16.5	13.3	19.5	18.5	18.1	18.7
2015-10-07	19.4	14.9	29.8	19.2	18.5	20.1
2015-10-08	17	9.6	27.9	19.1	18.6	19.9
2015-10-09	16.7	9.5	30.4	18.7	17.7	19.7
2015-10-10	15	9.3	19.6	17.9	17.6	18.5
2015-10-11	15.9	6.6	27	17.8	17.2	18.7
2015-10-12	14.8	6.6	25.3	17.3	16.7	17.8
2015-10-13	13.9	12.6	15.2	16.8	16.4	17.5
2015-10-14	13.4	11.7	15.7	15.6	15.2	16.5
2015-10-15	14.6	9.5	24.6	15.4	14.5	16.3
2015-10-16	11.6	5.8	23.5	15.5	14.8	16.1
2015-10-17	13	5.4	28.6	15	14.1	15.9
2015-10-18	14.6	10.2	27.8	15.3	14.7	16
2015-10-19	11.2	2.8	24	15.4	14.3	16
2015-10-20	10	1.6	27.4	14.1	13.1	15.3
2015-10-21	10.1	0.9	27.2	13.6	12.4	14.8
2015-10-22	10.6	1.4	25.3	13.4	12.2	14.4
2015-10-23	11.1	2.2	28.4	13.5	12.4	14.8
2015-10-24	10.5	1.3	29.4	13.2	12	14.5
2015-10-25	11	1.5	28.4	13	12	14.1
2015-10-26	10.7	2.6	26.7	13.3	12.2	14.4
2015-10-27	10.7	1.3	27.4	12.9	11.8	14.1
2015-10-28	13	5.7	19.2	13.2	12.6	13.8
2015-10-29	13.7	10.8	16.7	14	13.7	14.4
2015-10-30	12.5	5.2	27.9	14.1	13.2	15.1
2015-10-31	12.8	2.2	26.4	13.5	12.7	14.4
2015-11-01	8.9	-0.8	29.2	13	12.1	14
2015-11-02	6.9	-2.6	27.5	11.8	10.8	12.8
2015-11-03	7.5	-1.5	26.8	11.3	10.3	12.3
2015-11-04	10	1.5	26.2	11.4	10.4	12.3
2015-11-05	9.6	1.8	26.4	11.7	10.8	12.8
2015-11-06	11.2	0.5	31.5	11.8	10.6	13.1
2015-11-07	13.5	3.4	32.7	12.2	11.2	13.5
2015-11-08	12.3	3	30.7	12.4	11.3	13.6
2015-11-09	11.5	2	26.4	12.2	11.2	13.1
2015-11-10	12.5	5.3	26.4	12.8	12.3	13.6
2015-11-11	9	1.6	15	12.3	11.6	12.8
2015-11-12	9.6	5.4	14.5	12.2	11.8	12.6
2015-11-13	10.3	6.5	14.2	12.2	11.8	12.7
2015-11-14	11.5	3.1	24.1	12.7	12.2	13.6
2015-11-15	9.7	3.1	15.4	12	11.5	12.4
2015-11-16	10.3	1.3	24	12.2	11.7	13.1
2015-11-17	9.1	1	13.1	11.4	10.9	11.8
2015-11-18	10.9	9.8	12.3	11.9	11.6	12.2
2015-11-19	11	9.7	13.1	12.1	11.9	12.4
2015-11-20	10.8	9.9	11.7	12.1	11.9	12.2
2015-11-21	8.3	4.8	12.3	11.6	10.6	12.2
2015-11-22	6.8	0.1	22.4	10.3	9.5	11
2015-11-23	5	-2.5	12.8	9.1	8.6	9.7
2015-11-24	2.8	-5.6	14.9	8.1	7.3	8.8
2015-11-25	2.4	-5.9	18.9	7	6.2	7.7
2015-11-26	6.5	1.8	17.5	7.3	6.9	7.9
2015-11-27	7	-3.9	19.8	7.5	6.9	8.3
2015-11-28	2.3	-5.4	18.5	6.8	6	7.5
2015-11-29	2.9	-4.5	16.7	6.4	5.7	7.3
2015-11-30	5.4	-2.9	18	6.5	5.6	7.3
2015-12-01	5.8	-0.6	12.4	7.2	6.5	7.8
2015-12-02	8.3	0.2	23.5	7.8	6.9	8.8
2015-12-03	7.5	0.9	15	8.1	7.5	8.7
2015-12-04	8.8	6.3	12.2	8.6	8.2	8.9
2015-12-05	6.7	-1.7	23.3	8.6	7.9	9.3
2015-12-06	6.7	-1.6	10.3	8	7.5	8.5
2015-12-07	7.1	-2.3	22	8.5	7.9	9.4
2015-12-08	4.9	-3.3	21.7	7.6	6.8	8.2
2015-12-09	4.8	-3.4	21	7.4	6.6	8.1
2015-12-10	4.4	-4.5	20.1	7	6.3	7.8
2015-12-11	3	-5.3	21.3	6.1	5.3	6.9
2015-12-12	2.9	-4.2	20.2	5.8	5	6.7
2015-12-13	5.4	-2.9	16.6	5.9	5.2	6.5
2015-12-14	7.1	-0.6	11.8	6.9	6.3	7.5
2015-12-15	4.4	-1.7	18.2	6.8	6.1	7.5
2015-12-16	4.3	-1.9	20.9	6.4	5.8	7.2
2015-12-17	4.8	-2.7	23.2	6.2	5.5	7.1
2015-12-18	4.1	-2.9	20.4	6	5.2	6.9
2015-12-19	4.6	-3	21.6	5.9	5.2	6.8
2015-12-20	4.2	-3.8	19	5.5	4.7	6.4
2015-12-21	7.7	5.9	9.7	6.4	5.7	7
2015-12-22	8	6.7	9.5	7.3	7	7.7
2015-12-23	7.8	6.8	8.8	7.7	7.5	8
2015-12-24	8.6	5.7	16.1	8.3	7.9	8.8
2015-12-25	6.6	-0.2	12.2	8.3	7.6	8.7
2015-12-26	5.6	-1.9	19.3	7.3	6.5	7.8
2015-12-27	4.5	2.7	7.3	7.2	6.9	7.5
2015-12-28	4	2.5	5.9	7.1	6.8	7.4
2015-12-29	2	-2.1	4.9	6.7	6.2	7.1
2015-12-30	3.5	-4.2	16.8	5.9	5.3	6.6
2015-12-31	0.8	-8.3	15.6	4.7	4.1	5.6
2016-01-01	1.4	-6.5	17.5	4.3	3.9	5.1
2016-01-02	1.8	-3.8	5.5	3.8	3.3	4.4
2016-01-03	1.9	-0.9	9.4	4.2	3.8	4.7
2016-01-04	0.7	0	1.5	3.5	3.3	3.9
2016-01-05	2.9	0.2	5.3	3.8	3.4	4.4
2016-01-06	2	-2.7	6.6	4.7	4.3	5.3
2016-01-07	4.5	-1.1	18	4.4	3.6	5.1
2016-01-08	4.9	-0.8	8.5	4.6	4	5.3
2016-01-09	7.4	6.2	8.7	5.8	5.2	6.6
2016-01-10	8.6	7.5	10	6.9	6.4	7.4
2016-01-11	10.6	7.7	12.6	8	7.2	8.8
2016-01-12	6.8	-0.2	18	7.9	6.9	8.6
2016-01-13	4.9	-0.7	17.6	6.6	5.8	7.6
2016-01-14	4.7	-1	10.8	5.8	5.1	6.4
2016-01-15	5.5	-2.1	18.7	6.4	5.8	7.4
2016-01-16	3.8	-5.5	18.8	5.2	4.4	6.3
2016-01-17	0.3	-7.8	16	4.2	3.5	4.9
2017-01-05	0.8	-10.8	13.2	2.5	2	3.2
2019-01-27	1.7	-6.5	8.3	2.3	2	3.1
2016-01-20	0.2	-6.8	15.8	2.3	1.8	3
2016-01-21	3.2	-4.2	17	2.4	1.8	3.2
2016-01-19	0.1	-7.5	15.7	2.5	2.1	3.2
2016-01-22	2.8	-2.2	14.7	2.6	2.1	3.5
2016-01-24	0.3	-6.4	19	2.4	1.9	3.1
2016-01-25	1.9	-5.5	16.6	2.6	1.8	3.6
2016-01-23	1.5	-5.6	16.6	2.6	2.1	3.5
2016-01-26	2.5	-4.5	17.9	3	2.1	4.2
2016-01-28	8	4.9	13.6	4.8	4	5.7
2016-01-29	7.7	-0.1	18.7	5.7	4.8	6.6
2016-01-30	6.6	0.2	8.7	5.9	5.6	6.3
2016-01-31	7.7	1.9	12.2	6.4	6	7
2016-02-01	7.6	2.8	12.2	6.6	6.2	7.3
2016-02-02	8.3	5	10.1	7	6.6	7.5
2016-02-03	7.6	5.2	9.2	7.3	7	7.7
2016-02-04	5.6	-1.9	19.2	6.9	6.1	8.1
2016-02-05	6.3	-1.5	21.7	6.3	5.1	7.8
2016-02-06	7.7	-2.2	22.1	6.3	5.1	7.7
2016-02-07	8.3	3.2	10.3	6.9	6.5	7.5
2016-02-08	9.6	6.6	11.4	8.1	7.4	8.7
2016-02-09	10.1	7.4	13.8	8.5	7.9	9.1
2016-02-10	7.3	0.4	12.1	8.7	7.4	9.2
2016-02-11	7.3	0.7	20.7	7.4	6.2	8.8
2016-02-12	5.3	2.9	9.2	6.8	6.5	7.3
2016-02-13	7.7	3.5	17.8	7.3	6.4	8.5
2016-02-14	6.7	1.8	8.5	7.3	7	7.6
2016-02-15	7.7	4	13.4	7.5	6.9	8.3
2016-02-16	8	5.1	14.8	7.7	7.3	8.1
2016-02-17	7.1	3.9	11.4	7.4	6.9	8
2016-02-18	8.9	2	23.1	8.2	7.2	9.3
2016-02-19	9.2	5.4	19	8.5	7.8	9.4
2016-02-20	8.6	0.3	22.1	8.8	7.7	10.2
2016-02-21	7.8	1.9	18.6	8.2	7.2	9.4
2016-02-22	8.7	4.1	12.1	8.2	7.7	8.7
2016-02-23	10.3	5.8	13.5	9	8.5	9.7
2016-02-24	9.2	0.2	18.9	9.3	8.4	10.5
2016-02-25	6.5	2.4	17.1	8.3	7.9	8.9
2016-02-26	6.8	2.3	16.1	8	7.5	9
2016-02-27	5.7	3.5	7.5	7.2	6.9	7.6
2016-02-28	9.5	6.7	14.4	7.9	7.1	8.8
2016-02-29	10.9	7.7	23.7	9.2	8.4	10
2016-03-01	10.8	2	25.9	10	8.8	11.8
2016-03-02	10.2	1.5	25.1	9.9	8.5	11.3
2016-03-03	6.3	4.5	8.4	9	8.2	10
2016-03-04	7.6	-1.1	22.2	8.7	7.4	10.2
2016-03-05	8.2	1.1	11.6	8.3	7.8	8.9
2016-03-06	9.8	5.3	22.1	9.3	8.3	10.3
2016-03-07	7.3	1.9	14.8	9.1	8.6	9.7
2016-03-08	6.4	3.9	12.1	8.5	8	9
2016-03-09	8.2	2	19.6	8.8	7.9	10.1
2016-03-10	10.5	-1.3	24.3	9	7.3	10.6
2016-03-11	10.5	6.8	20.1	9.7	9	10.7
2016-03-12	11.3	5.4	25.5	10.2	9.2	11.4
2016-03-13	11.6	4.5	21.2	10	8.9	11.2
2016-03-14	11.4	3	21.9	10	8.7	11.5
2016-03-15	6.4	-2.7	20.6	8.9	8.1	9.9
2016-03-16	8.8	1.5	17	9	7.8	10.3
2016-03-17	11.4	-0.8	29	10	8.2	12.2
2016-03-18	10.7	-1.1	27.5	10.3	8.5	12.3
2016-03-19	10.4	-1.1	28.7	10.5	8.7	12.5
2016-03-20	12.1	0.6	26.2	10.8	9.2	12.6
2016-03-21	14	6	28.9	11.8	10.4	13.2
2016-03-22	13.1	4	25.3	12.2	10.8	13.7
2016-03-23	9.9	3	17.8	11	10.2	11.8
2016-03-24	12.2	-3.5	30.7	10.8	8.8	12.6
2016-03-25	10.3	0.6	20.9	11.2	10.4	12
2016-03-26	11.9	-0.2	32	11.6	10.1	13.4
2016-03-27	9.6	-0.3	24.1	11.3	10.3	12.4
2016-03-28	10.6	7.2	15.2	11	10.6	11.5
2016-03-29	13.7	4.8	24.5	11.9	10.8	13.3
2016-03-30	13.5	4.8	25.8	12.3	11.3	13.2
2016-03-31	16.3	7	33.6	13.6	12.1	15.2
2016-04-01	15.4	8.7	26.4	14	13.2	15
2016-04-02	15.1	5.7	28.8	14	12.9	15.3
2016-04-03	15.2	4.8	28.4	13.8	12.5	14.9
2016-04-04	13.7	5.7	25.6	14.1	13.4	15.1
2016-04-05	15.7	4.4	32.7	14.5	12.6	16.4
2016-04-06	16.6	4.4	33.7	15.1	13.2	17.1
2016-04-07	17.8	3.7	36.3	15.6	13.7	17.6
2016-04-08	14.8	10.3	22	15.1	14.6	15.9
2016-04-09	13.4	11.2	19	14.5	14.1	15.1
2016-04-10	16.8	7.4	35	15.4	13.7	17.4
2016-04-11	16.6	7.4	30.2	16.2	14.5	18.2
2016-04-12	16.3	6	28.7	16.3	14.4	18.2
2016-04-13	17.5	6.1	31.4	16.5	14.9	18.1
2016-04-14	15.3	9.5	28.7	16.2	15.2	17.6
2016-04-15	17.3	9	29.5	16.7	15	18.5
2016-04-16	18	8.2	28.7	17.2	15.4	19.1
2016-04-17	18.6	8.4	31.8	17.5	15.9	19.1
2016-04-18	17.3	8.2	30.6	17.5	16.6	18.8
2016-04-19	16.2	6.4	29.7	17	15.9	18.3
2016-04-20	17.8	2.6	34.2	17.3	15.1	19.5
2016-04-21	18.1	6.6	33.8	18	16	20.1
2016-04-22	17.8	5.7	33.3	18.1	16.3	20
2016-04-23	14	9.6	23.8	17.1	16.4	18.3
2016-04-24	10.6	4.2	15.2	15.7	14.5	16.4
2016-04-25	12.7	1.1	30.4	15	13.2	16.8
2016-04-26	11.5	5.8	24.4	14.5	13.9	15.2
2016-04-27	11.2	4.4	26.3	14.4	13.7	15.5
2016-04-28	11.3	1.5	25.9	14	12.6	15.8
2016-04-29	13.9	0	29.4	14.8	12.6	17.2
2016-04-30	16.6	1.6	34	15.7	13.5	17.8
2016-05-01	12.9	10.4	20.9	15.6	15.1	16.6
2016-05-02	15.9	7.6	29.5	15.8	14.7	16.9
2016-05-03	17.9	5.4	34.2	16.5	14.6	18.3
2016-05-04	18.4	5.2	35.7	17.3	15.4	19.2
2016-05-05	17.9	7	34.9	17.9	16.6	19.5
2016-05-06	18	5.3	35.9	17.9	16.2	19.6
2016-05-07	19.9	7.3	36.9	18.7	16.8	20.6
2016-05-08	19.3	6.2	35.1	19.1	17.4	20.8
2016-05-09	19.7	11	34.6	19.3	18.1	20.4
2016-05-10	17.8	13.1	27	18.9	18.5	19.4
2016-05-11	16.2	12.4	24.2	18.1	17.5	18.6
2016-05-12	18	13.8	28.1	17.9	16.8	19
2016-05-13	16.5	13.4	27	18.1	17.7	18.7
2016-05-14	18.8	13.1	35.6	18.5	17.3	19.9
2016-05-15	17.5	11.4	35.9	18.9	17.8	19.9
2016-05-16	17.7	8.6	37.7	18.8	17.6	20
2016-05-17	19.1	7.2	37	18.7	17.1	20.3
2016-05-18	17.6	8.3	36.2	18.7	17.7	19.5
2016-05-19	16.3	10.8	30	18.3	17.5	19
2016-05-20	20.8	8.6	37.2	19.1	17.3	21.1
2016-05-21	22.3	6.7	37.5	20.4	18.1	22.7
2016-05-22	23.6	10.2	38	21.5	19.5	23.6
2016-05-23	17.9	9.8	36	20.6	19.4	21.6
2016-05-24	16.6	8.4	31.7	19.7	18.5	20.9
2016-05-25	21	8.7	35.7	20.3	17.9	22.8
2016-05-26	22.6	10.7	37.5	21.6	19.4	23.8
2016-05-27	23.8	10.5	39.2	22.5	20.3	24.7
2016-05-28	24.7	11.7	39.9	23	20.9	25.1
2016-05-29	21.7	13.2	37.7	22.7	21.8	23.6
2016-05-30	20.5	15.4	34.9	21.9	21	23.1
2016-05-31	19.6	13.8	31.8	21.5	20.6	22.5
2016-06-01	18.2	13.5	31.3	19.9	18	19.7
2016-06-02	17.7	12.6	26.8	20.6	19.8	21.2
2016-06-03	21	11.1	37.3	21.1	19.4	22.7
2016-06-04	22.8	14.3	37.7	22	20.3	23.7
2016-06-05	23.4	13.9	36.5	22.6	21.2	24.1
2016-06-06	23.5	14.2	40.5	23.3	21.7	24.8
2016-06-07	25.9	13.2	41	23.9	21.9	25.9
2016-06-08	22.9	16.4	39.3	23.8	22.9	24.8
2016-06-09	18.6	16.6	23.7	22.4	21.7	23.3
2016-06-10	22.8	15.3	37.6	22.5	21	24.2
2016-06-11	21.1	14.8	32.9	22.4	21.3	23.1
2016-06-12	21.7	12.3	35.8	22	20.6	23.4
2016-06-13	23.3	14.7	38.7	22.8	21.2	24.5
2016-06-14	20.1	15.8	26.3	22.5	22	23
2016-06-15	23.6	16	36.8	22.4	21	23.5
2016-06-16	22.8	16.8	31.9	22.8	22.1	23.5
2016-06-17	24.3	16	34.6	23.3	22.6	24.1
2016-06-18	24.7	14.1	38.3	23.5	22.2	24.7
2016-06-19	22.6	13.3	35.8	23.2	22.2	24.1
2016-06-20	21.5	15	41.6	23	22.3	23.6
2016-06-21	26	14.1	41	23.5	21.9	25.1
2016-06-22	27.4	15.3	42.7	24.4	22.9	25.9
2016-06-23	28.9	16.8	42	25.3	23.9	26.6
2016-06-24	30.8	18.9	45	26.4	24.8	27.9
2016-06-25	30.3	19.4	44.5	27	25.7	28.1
2016-06-26	25.4	18.8	39.2	26.3	25.6	27
2016-06-27	23	12.6	40	25.4	24.4	26.1
2016-06-28	25.2	11.2	42.1	24.7	22.9	26.2
2016-06-29	27.3	14	44	25.4	23.8	26.9
2016-06-30	27.8	15.2	44.5	25.8	24.4	27.1
2016-07-01	28.5	18.3	43.1	26.2	24.9	27.6
2016-07-02	29.3	17.7	45.2	26.6	25.2	27.9
2016-07-03	20.8	16.3	28.3	25.4	23.9	26.9
2016-07-04	26.1	14.6	41.7	24.7	23.1	26.4
2016-07-05	28.1	13.5	44.8	25.4	23.6	27
2016-07-06	30.7	15.9	48.5	26.5	24.9	28.1
2016-07-07	30	15.8	47.9	27	25.6	28.5
2016-07-08	28.9	17.2	46.2	27	25.9	28
2016-07-09	31.6	17.4	51.2	27.6	25.9	29.3
2016-07-10	32.3	17.2	50.7	28.3	26.7	29.9
2016-07-11	32.2	18.5	51.1	28.8	27.2	30.3
2016-07-12	31	20.1	48.2	28.8	27.6	29.9
2016-07-13	30.5	18.9	47.2	28.9	27.8	30.1
2016-07-14	22.9	14.6	41.8	26.9	25.4	28.6
2016-07-15	20.3	11.2	33.8	24.8	23.7	26
2016-07-16	23.9	9.8	41.6	23.9	22.2	25.5
2016-07-17	25.8	12.8	42.8	25	23.3	26.5
2016-07-18	28.6	14.8	46.3	26	24.3	27.6
2016-07-19	30	15.8	49.1	26.9	25.2	28.6
2016-07-20	29.2	17.5	47.9	27.1	25.9	28.5
2016-07-21	31.2	17.6	51	27.6	26.1	29
2016-07-22	30.8	17.9	48.9	28.1	26.7	29.5
2016-07-23	30.5	18.4	50.5	28.3	26.9	29.5
2016-07-24	30.2	17.7	52.1	28.3	27	29.4
2016-07-25	30.5	19.7	52.2	28.3	27.2	29.8
2016-07-26	29.4	19.7	49.4	27.9	26.4	29.5
2016-07-27	28.9	19.7	47.2	28	26.6	29.5
2016-07-28	23.9	18.3	36.4	26.7	25.7	27.8
2016-07-29	29.4	16.9	43.6	26.9	24.6	29.3
2016-07-30	30.5	19.1	44.8	27.9	25.8	30.1
2016-07-31	28.8	19.4	45.2	28.1	26.6	29.5
2016-08-01	24.2	14.5	37.3	26.6	25.8	27.5
2016-08-02	26.4	12.8	42.7	26.3	24.4	28.2
2016-08-03	28.6	15.3	43.6	27	25	29.1
2016-08-04	29.6	16.6	44.8	27.6	25.6	29.7
2016-08-05	24.7	17.2	38.5	26.5	24.2	27.6
2016-08-06	25.9	15.2	40.4	25.7	24.1	27.7
2016-08-07	26.2	12.8	40.9	25.7	23.9	27.8
2016-08-08	26.8	12.1	42.9	26.1	24	28.3
2016-08-09	29.1	13.8	44.3	26.7	24.7	28.7
2016-08-10	18.1	13.2	22.4	24.7	22.9	27
2016-08-11	22	13.3	35.8	23.5	22	25.3
2016-08-12	22.7	10.9	37.6	23.9	22.1	25.7
2016-08-13	24.8	11.9	38.9	24.3	22.3	26.4
2016-08-14	26.5	14.5	40.8	25.2	23.2	27.2
2016-08-15	26.6	15.5	41.9	25.7	24.1	27.3
2016-08-16	27.4	15.7	42	26.2	24.5	28
2016-08-17	24.8	15.9	39	25.9	24.7	27.5
2016-08-18	24.4	15.4	38.3	25.1	23.7	26.5
2016-08-19	26.8	18.2	39.3	25.9	24.3	27.6
2016-08-20	28.2	18.1	41.3	26.4	24.6	28.1
2016-08-21	25.9	15.4	40	26.5	25.4	27.7
2016-08-22	24.4	12.8	38.8	25.4	23.8	27.2
2016-08-23	24.6	11.9	40.1	25	23.1	26.7
2016-08-24	25.9	13.9	40.8	25.2	23.5	27
2016-08-25	26	14.9	40.9	25.5	24	27.1
2016-08-26	26.8	14	43.3	25.7	24.1	27.5
2016-08-27	25.2	14.4	40.9	25.7	24.3	27.1
2016-08-28	26.3	15.9	40.8	25.5	24	27
2016-08-29	27	17.2	40.5	25.7	24.3	27.1
2016-08-30	26.6	17.1	41.2	25.7	24.6	26.7
2016-08-31	24.7	15.8	39.4	25.1	24	26.2
2016-09-01	26.2	14.2	41.2	24.9	23.3	26.4
2016-09-02	26.6	16.1	41.5	25.4	24	26.8
2016-09-03	26.3	17.6	40.4	25.4	24.4	26.4
2016-09-04	26.5	17.8	40.6	25.3	24.2	26.3
2016-09-05	23.5	16.4	38.9	25	24.2	26
2016-09-06	20.4	13.8	34.4	23.7	22.9	24.4
2016-09-07	23.1	13.8	36.2	23.2	22.1	24.4
2016-09-08	25	15.7	40.1	23.6	22.4	24.9
2016-09-09	24.7	15.3	39.2	23.9	22.7	25
2016-09-10	24.3	17.4	37.9	23.8	23	24.5
2016-09-11	25.4	17.1	39.8	24.1	22.9	25.4
2016-09-12	23.6	15.7	38.9	23.6	22.6	24.6
2016-09-13	27	15.2	43.3	23.8	22.2	25.5
2016-09-14	26.7	14.8	42.7	24.2	22.7	25.8
2016-09-15	23.7	17.1	41.2	23.8	23.1	25.1
2016-09-16	19.3	16.3	26.6	20.2	19.6	21.2
2016-09-17	20.1	14.8	33.6	22.2	21.3	23.4
2016-09-18	17.8	14.4	25.5	21.5	20.9	22.1
2016-09-19	20.7	13	36.8	21.4	19.9	22.9
2016-09-20	20.1	16	33	21.4	20.6	22.6
2016-09-21	20.2	12.9	32.2	21.4	20.2	22.8
2016-09-22	20.1	9	34.5	21.1	19.6	22.7
2016-09-23	19.7	10.8	35	20.8	19.4	22.3
2016-09-24	20.3	10.5	36.3	21	19.5	22.7
2016-09-25	19.8	8.8	36.3	20.9	19.3	22.5
2016-09-26	21.3	8.7	36.6	21	19.4	22.4
2016-09-27	21.1	11	35.4	21.3	20.1	22.7
2016-09-28	20.4	10.8	37.9	21.1	19.9	22.5
2016-09-29	20.2	11.2	34.4	20.8	19.7	22
2016-09-30	19.5	11.4	32.4	20.7	20	21.3
2016-10-01	20.6	13.6	32.8	21	20.1	22
2016-10-02	18.9	15.4	30.7	20.5	19.8	21.2
2016-10-03	16.8	8.5	29.4	20	19	21.1
2016-10-04	16.9	8.9	33.8	19.1	17.9	20.2
2016-10-05	13.7	4.6	30.1	18.2	17.3	18.9
2016-10-06	13.1	3.2	28.2	17	15.8	18.2
2016-10-07	13.9	6.5	30.1	16.8	15.6	18
2016-10-08	11.9	5.7	19.2	16.3	15.9	16.8
2016-10-09	14.3	8	24.5	16.3	15.6	17.2
2016-10-10	10.3	3.7	14.8	15.5	14.7	16.1
2016-10-11	10.6	0.6	26.9	14.9	13.9	16
2016-10-12	10.6	0.2	27.9	14.4	13.2	15.7
2016-10-13	9.5	4.6	12.4	13.8	13.4	14.3
2016-10-14	13.5	10.8	15.5	14.3	13.9	15.1
2016-10-15	17.5	11.4	31.6	15.9	14.9	17.2
2016-10-16	17.7	9.5	32.2	16.9	15.8	18.1
2016-10-17	15.6	7.9	28.4	16.6	15.7	17.3
2016-10-18	13.9	7.4	19.2	16.5	16	17.1
2016-10-19	14.4	6.7	27.1	15.9	15.1	16.8
2016-10-20	10.9	8.8	17.1	15.3	14.6	16
2016-10-21	11.5	2.2	23.5	14.7	14	15.7
2016-10-22	12.3	1.2	26.8	14	12.8	15
2016-10-23	13.6	5.6	22.9	14.4	13.5	15.1
2016-10-24	14.6	12.8	16.4	14.9	14.7	15.4
2016-10-25	15.7	14.9	17.1	15.5	15.2	15.9
2016-10-26	17.4	10.6	28.6	16.2	15.4	17.1
2016-10-27	13.4	4.2	24.9	15.6	14.8	16.2
2016-10-28	10.7	1.7	26.3	14.3	13.4	15.2
2016-10-29	13.1	3.9	30.6	14.1	13.1	15.2
2016-10-30	12.2	2.8	28.3	13.8	12.7	14.8
2016-10-31	11.5	2.9	25.7	13.6	12.7	14.5
2016-11-01	11.2	4.3	18	13.2	12.6	13.9
2016-11-02	11.2	5.4	16.7	13.5	13	14
2016-11-03	11.1	2.4	21.9	13.2	12.7	13.9
2016-11-04	10.8	1.6	25.4	12.5	11.7	13.2
2016-11-05	12.6	9.1	16.2	12.9	12.5	14.1
2016-11-06	14.4	7	18.9	14.3	14.1	14.7
2016-11-07	11.3	5.9	23.4	13.6	13	14.2
2016-11-08	8	-1.7	18.8	12.5	11.4	13.1
2016-11-09	7.6	-2.5	22.7	10.9	10	11.7
2016-11-10	7.2	1.9	12.5	11	10.6	11.5
2016-11-11	9	4.2	14.7	10.8	10.4	11.4
2016-11-12	8.5	0.4	23.1	11	10.4	11.6
2016-11-13	7.6	0	16.5	10	9.5	10.5
2016-11-14	5.1	-5.4	17.1	9.6	8.8	10.4
2016-11-15	3	-7	19.1	8.3	7.5	9.2
2016-11-16	5.6	-2.4	19.6	8.2	7.4	9
2016-11-17	8.7	4.8	19.1	9	8.4	9.8
2016-11-18	10.2	8.2	11.8	9.9	9.4	10.5
2016-11-19	12.7	8.7	14.7	11.4	10.4	12.1
2016-11-20	13	8.3	21	12.1	11.3	12.8
2016-11-21	13.7	10.5	19.9	12.5	12	13.1
2016-11-22	14.2	10.8	18.7	13.1	12.7	13.6
2016-11-23	13.1	7.7	19.2	13.1	12.6	13.8
2016-11-24	14.6	11	18	13.4	12.9	14
2016-11-25	13.9	10.9	15.4	13.7	13.5	14.1
2016-11-26	12.4	11.4	14.4	13.4	13.1	13.7
2016-11-27	11.6	5.6	17.1	13.2	12.8	13.7
2016-11-28	8.3	1.3	16.2	11.9	10	12.9
2016-11-29	2.5	-6.1	17.4	9	7.9	10.1
2016-11-30	2.7	-3.8	18.9	7.5	6.7	8.2
2016-12-01	3.9	-3.5	18.8	7	6.3	7.9
2016-12-02	6.1	1	18.2	7.5	7	8.3
2016-12-03	5.8	0.8	10.6	7.3	6.9	7.8
2016-12-04	6.1	-1.8	11.8	6.9	6.3	7.5
2016-12-05	6.3	-1.5	19.6	7.5	7.1	8.2
2016-12-06	4.8	-2.6	21.4	7	6.3	7.9
2016-12-07	3.5	-5.6	16.6	6.5	5.9	7.2
2016-12-08	2.1	-5.6	20.4	5.7	5	6.6
2016-12-09	2.7	-4	19.5	5.4	4.7	6.2
2016-12-10	2.7	-4.2	18.6	5.2	4.5	6
2016-12-11	5.2	1.9	7.6	5.6	5	6.3
2016-12-12	6.2	-2.8	22.9	6.6	6	7.6
2016-12-13	4.4	-3.3	20.9	5.9	5.2	6.8
2016-12-14	5.1	-0.5	15.2	5.9	5.2	6.6
2016-12-15	3.5	-5.1	19.4	6	5.4	6.9
2016-12-16	1.5	-6.8	15.1	4.9	4.3	5.5
2016-12-17	-0.4	-8.3	19.8	4.1	3.5	5
2016-12-18	0.2	-7.5	17.3	3.4	2.9	4
2016-12-19	4.5	-6.2	14.8	3.6	2.8	4.4
2016-12-20	6	-1.8	14.5	4.8	4.2	5.7
2016-12-21	5.1	-4.5	21.8	4.6	3.9	5.5
2016-12-22	1.6	-6.7	19.4	4.1	3.4	5
2016-12-23	4.3	-7.1	25.7	3.8	2.8	4.9
2016-12-24	4.3	-4.2	20.1	4.1	3.3	5
2016-12-25	4.8	-3.1	21.3	4.4	3.7	5.3
2016-12-26	3.9	-3.8	22.6	4.3	3.5	5.3
2016-12-27	5	-5.5	23.5	4.4	3.6	5.5
2016-12-28	2.5	-6.7	21.4	3.8	3	4.7
2016-12-29	3.2	-6.9	16.1	4	3.5	4.8
2016-12-30	1.1	-7.8	18	3.2	2.6	4
2016-12-31	1.7	-8.1	20.5	2.7	2.1	3.6
2017-01-01	1.6	-8.3	21	2.4	1.8	3.3
2017-01-02	3.2	-4.2	14.7	2.6	1.8	3.4
2019-01-05	-1.2	-7.7	17.3	2.4	2.1	2.8
2019-01-07	2.8	-2.5	9.5	2.6	2.1	3.2
2019-01-12	0.6	-5.9	21	2.5	2.1	3
2017-01-06	-1.9	-14.1	10.8	1.6	1.2	2.2
2017-01-07	-4.3	-15.6	12	0.9	0.7	1.3
2017-01-08	-1.9	-11.7	14.5	0.7	0.5	1.1
2017-01-09	-1.5	-8.3	14.3	0.6	0.4	0.9
2017-01-10	-1.9	-11.1	8.2	0.6	0.4	0.9
2017-01-11	-4.2	-14.5	11.7	0.4	0.2	0.7
2017-01-12	-0.2	-4.5	2.3	0.4	0.3	0.6
2017-01-13	2.7	0.2	6.8	1	0.4	1.6
2017-01-14	2.3	-3.4	15.4	1.7	1	2.7
2017-01-15	2.2	-4.8	13.2	1.7	1.3	2.3
2017-01-16	1.7	-4.8	8.6	1.4	1.3	1.6
2017-01-17	3.2	-3.5	12.5	1.5	1.2	2
2017-01-18	1.9	-4.8	12.5	1.4	1.2	1.6
2017-01-19	2.4	-6.5	12	1.5	1.2	2
2017-01-20	0.5	-8	13.4	1.4	1.1	1.8
2017-01-21	-0.2	-9.2	18.8	1.3	1	1.8
2017-01-22	2.5	-8.4	16.7	1.2	1	1.6
2017-01-23	2.8	-3.9	10.3	1.3	1.1	1.8
2017-01-24	4.9	-2	17.6	1.7	1.1	2.7
2017-01-25	2.8	-4.7	13.4	1.8	1.3	2.5
2017-01-26	0.2	-9.9	13.5	1.6	1.2	2.1
2017-01-27	0.1	-10.8	16.1	1.2	1	1.6
2017-01-28	0.2	-7.4	15.6	1.4	1	2.2
2017-01-29	-0.3	-8.3	15.8	1.3	1	2
2017-01-30	1.8	-8.3	14.8	1.3	1	1.8
2017-01-31	4.3	1.9	5.8	2.2	1.6	3
2017-02-01	5.7	4.6	7.3	3.5	2.9	4.1
2017-02-02	6.8	4.1	8.2	4.3	3.9	4.9
2017-02-03	8.7	4.9	11.4	5.6	4.8	6.5
2017-02-04	7.2	4	10.2	6	5.6	6.5
2017-02-05	7.1	5.4	10.8	6.2	5.8	6.7
2017-02-06	9.6	6.8	14.1	6.8	6.3	7.3
2017-02-07	9.1	3.6	21	7.2	6.5	8.3
2017-02-08	6.9	0.9	18.8	7.1	6.3	8
2017-02-09	4.8	-3.2	13.1	5.6	5	6.3
2017-02-10	6.4	2.8	12.6	5.4	4.9	6
2017-02-11	6	3.7	9.2	5.6	5.2	6.1
2017-02-12	8	-1	21.3	6.2	5.1	7.7
2017-02-13	5.5	-1.4	11.6	5.9	5.4	6.5
2017-02-14	4.6	-6.1	21.3	5.6	4.3	7
2017-02-15	4.3	-6.5	22.5	5.3	3.9	6.9
2017-02-16	5.4	-5.8	24.7	5.4	3.9	7.1
2017-02-17	4.1	-5.8	15	5.1	4	5.9
2017-02-18	8	-4.6	23.4	6	4.4	7.5
2017-02-19	5.4	-3	19.1	6.7	6	7.9
2017-02-20	6.7	-2.8	21.9	6.6	5.3	8.2
2017-02-21	6.6	2.4	11.5	6.5	6.1	6.9
2017-02-22	7.1	5.9	9.5	6.7	6.4	7.1
2017-02-23	7.6	6.3	9.9	6.9	6.6	7.4
2017-02-24	8	4.7	10.6	7.4	7.1	8
2017-02-25	7.1	-4.1	18.7	7.5	6.3	9
2017-02-26	5.4	-5.8	22.3	6.8	5.4	8.4
2017-02-27	8.4	-1.5	21.2	7.1	5.7	8.5
2017-02-28	9.8	6.5	12.3	7.8	7.4	8.2
2017-03-01	8.9	-0.1	22.7	8.7	7.7	10.1
2017-03-02	8.7	1.4	21.8	8.5	7.4	9.8
2017-03-03	10.7	1.2	24.4	8.8	7.5	10.1
2017-03-04	9.9	7	11.7	9.1	8.8	9.7
2017-03-05	10.1	6.7	18.1	9.6	9	10.4
2017-03-06	10.7	4.5	21.1	9.8	8.7	11
2017-03-07	8.3	-1.4	24	9.8	8.8	11.1
2017-03-08	9.9	-3.9	25.8	9.4	7.5	11.1
2017-03-09	10.2	-0.2	26.1	9.9	8.5	11.1
2017-03-10	12	0.1	24.3	9.9	8.7	11.3
2017-03-11	9.1	-4.8	24.9	9.4	7.8	11.1
2017-03-12	9.6	-3.4	24.2	9.5	7.9	11.1
2017-03-13	8.3	-4.1	23.7	9.6	8	11.3
2017-03-14	9.7	-1.9	25.9	9.5	8.1	10.9
2017-03-15	10.3	-1	25.6	9.9	8.5	11.4
2017-03-16	10.8	0.5	27.1	10.3	8.9	12
2017-03-17	11.1	-0.4	26.5	10.5	8.9	12.2
2017-03-18	11	2.1	20.7	10.5	9.5	11.4
2017-03-19	12.6	4.3	25.3	10.9	10	11.9
2017-03-20	13.6	1.8	28.7	11.5	10.1	12.8
2017-03-21	13.6	6.1	27.1	12.2	11.5	13.2
2017-03-22	11	4.6	13.8	11.7	11.4	12.5
2017-03-23	14.4	3.9	28.4	12.6	11.4	14.1
2017-03-24	14.5	2.9	31.6	12.9	11.2	14.6
2017-03-25	15.3	3.4	30.6	13.4	11.9	15.1
2017-03-26	10	2	24.1	12.4	11.4	13.4
2017-03-27	11.2	-1.7	26.5	11.1	9	13.4
2017-03-28	12.5	-2.8	31.7	11.9	10	13.8
2017-03-29	15.5	-0.6	34.4	12.7	10.8	14.7
2017-03-30	16.3	2.4	35.1	13.5	11.8	15.3
2017-03-31	14.9	1.9	32.9	13.7	12.1	15.4
2017-04-01	15.5	1.8	33.3	13.8	12.4	15.2
2017-04-02	15.2	4.6	36.9	13.9	12.7	15.2
2017-04-03	18.2	1.5	36	14.4	12.6	16.2
2017-04-04	17.3	3.2	35.6	15	13.4	16.5
2017-04-05	17.6	6.1	34.9	15.3	14	16.7
2017-04-06	17.6	8.4	32.4	15.7	14.6	16.9
2017-04-07	13.5	1.9	31.9	15.2	14.1	16.4
2017-04-08	16.2	1.2	34.4	15.2	13.4	17.1
2017-04-09	16.7	1.5	35.6	15.7	13.9	17.5
2017-04-10	17.8	3.2	35.7	16.1	14.3	17.9
2017-04-11	18.6	4.2	38.5	16.3	14.8	17.8
2017-04-12	17.9	4.8	35.3	16.7	15.2	18.3
2017-04-13	16.9	8.5	32.8	16.4	15.5	17.4
2017-04-14	18.5	3.4	39.3	16.7	15	18.5
2017-04-15	15	8.1	28	16.6	16.1	17.1
2017-04-16	14.8	4.9	38.7	16.1	14.9	17.5
2017-04-17	15.1	0.8	32.3	15.6	13.7	17.4
2017-04-18	8.3	3.9	16	14.4	13.1	16
2017-04-19	10	0.4	23.9	12.9	11.9	13.7
2017-04-20	10.7	-2.7	26.4	13	11.1	15
2017-04-21	11.4	-4.4	29.1	13.3	11.3	15.1
2017-04-22	14.2	1.9	31.5	14	12.2	15.7
2017-04-23	15.6	1.7	31.6	14.9	13.1	16.6
2017-04-24	11.4	8.7	15.8	14.5	14.1	15.5
2017-04-25	14.9	10.7	25.2	14.3	13.8	14.9
2017-04-26	14.2	11.5	22.6	14.5	14.3	14.7
2017-04-27	14.3	13.3	18.4	14.5	14.1	14.8
2017-04-28	13.2	6.1	25.5	14.8	14.3	15.6
2017-04-29	14.8	2.1	32	14.9	13.4	16.4
2017-04-30	16.7	4.1	32.6	15.6	14.1	17.2
2017-05-01	16	3.7	31.8	15.8	14.4	17.1
2017-05-02	15.7	5	32.4	16.2	15.1	17.5
2017-05-03	16.6	4.3	36.2	16.3	14.9	17.8
2017-05-04	13.9	6.7	28.7	16	15.4	16.6
2017-05-05	18.1	7.5	35.6	16.7	15.5	18.1
2017-05-06	17.1	7.5	33.1	16.8	15.9	17.6
2017-05-07	18.9	9.2	36.8	17.5	16.1	18.9
2017-05-08	16.8	8.4	33.8	17.4	16.6	18.2
2017-05-09	16.8	10.9	29.3	17.4	16.8	18.1
2017-05-10	17.5	8.6	34.9	17.3	16.3	18.4
2017-05-11	15.8	9.6	23.1	17.2	16.8	17.6
2017-05-12	19.8	14.3	33.3	18	17.1	19
2017-05-13	20.1	12.2	35.2	18.7	17.8	19.7
2017-05-14	22.6	12.3	39.1	19.5	18.2	20.9
2017-05-15	20.9	11	38.1	20.1	19.1	21.2
2017-05-16	23.4	8.9	42.5	20.3	18.7	21.8
2017-05-17	23.9	11.3	41.5	21	19.6	22.2
2017-05-18	24	9.1	39	21.7	20.1	23.4
2017-05-19	23.3	8.9	39.3	21.4	19.8	23
2017-05-20	16.1	11.5	25.8	20.1	19	21.4
2017-05-21	22.9	10.1	40	20.5	18.2	22.9
2017-05-22	25.1	11.2	39.6	21.7	19.6	23.8
2017-05-23	24.8	12.4	43.7	22.2	20.6	23.8
2017-05-24	23.3	13.4	38.7	22.1	20.9	23.3
2017-05-25	23.4	11.3	42.3	22.2	20.8	23.6
2017-05-26	24.8	11	41.8	22.4	20.7	24
2017-05-27	27	10.3	43.8	22.9	21	24.7
2017-05-28	27.6	12	44.2	23.6	21.9	25.3
2017-05-29	26.9	12.3	44.3	23.9	22.3	25.5
2017-05-30	28	11.9	44.5	24	22.4	25.6
2017-05-31	28.1	15.7	45.6	24.5	23.1	26
2017-06-01	27.6	14	45.8	24.7	23.2	26.3
2017-06-02	28.4	13.7	48.1	24.9	23.2	26.5
2017-06-03	28.8	12.7	48.7	25.1	23.4	26.8
2017-06-04	27.5	15.4	43.8	25	23.9	26.1
2017-06-05	24.7	16.6	43.2	24.5	23.2	25.7
2017-06-06	19.3	15.4	31.4	22.8	21.4	24.3
2017-06-07	19.2	8.7	32.3	21.6	20.7	22.5
2017-06-08	21.9	7.2	38.6	21.5	19.6	23.4
2017-06-09	24.5	9.6	41.3	22.4	20.5	24.2
2017-06-10	25.6	11.8	42.3	23	21.3	24.7
2017-06-11	27.7	14	43.9	24	22.4	25.6
2017-06-12	27.5	14.5	43.4	24.5	23	25.9
2017-06-13	28.6	16.3	44.6	24.9	23.5	26.3
2017-06-14	25	16.4	41	24.7	24	25.3
2017-06-15	28.1	15.8	44.2	24.6	23.4	25.8
2017-06-16	28	16.8	45.5	25.1	24.1	26.1
2017-06-17	27.1	12.3	45.9	24.9	23.9	25.9
2017-06-18	28.2	9.1	46.1	24.8	23.3	26.1
2017-06-19	29.3	14.1	47.1	25.3	23.9	26.7
2017-06-20	30.1	15.8	47.2	25.7	24.4	27
2017-06-21	30.3	16.3	50.3	26.2	24.9	27.5
2017-06-22	32.5	15.9	50.7	26.7	25.2	28.1
2017-06-23	33.1	20.2	48.8	27.4	26.1	28.6
2017-06-24	33	20.7	52.9	28.1	26.8	29.3
2017-06-25	23.1	17.1	34.4	26.7	25.2	28.1
2017-06-26	29.4	13.9	47.6	25.9	24.2	27.6
2017-06-27	24.9	18.6	39.1	25.1	24.4	26.2
2017-06-28	23.4	15.2	39	24.4	22.7	25.3
2017-06-29	22.6	13.9	37.9	23.4	22.4	24.4
2017-06-30	23.1	13.2	37.9	23.5	22.6	24.4
2017-07-01	24.4	14.1	38.7	23.7	22.4	24.9
2017-07-02	24.9	14.5	40.6	24.1	22.9	25
2017-07-03	25.5	14.7	42.7	24.3	23.1	25.4
2017-07-04	26.4	17.1	41.5	24.6	23.6	25.7
2017-07-05	27.8	16.4	41.6	25.7	23.8	27.7
2017-07-06	29.4	16.2	43.5	26.7	24.6	28.8
2017-07-07	28.5	18.2	43.8	27.1	25.6	29
2017-07-08	29.7	17.9	44.7	27.3	25.4	29.2
2017-07-09	30.6	18.5	44.5	27.9	26	29.8
2017-07-10	29.8	19.2	41.8	28.1	26.7	29.8
2017-07-11	26.7	18.2	39.9	27.1	26	29.3
2017-07-12	28.2	17.8	40	26.8	24.9	28.7
2017-07-13	28.6	19.6	41.6	26.9	25.7	28.4
2017-07-14	24.6	14.9	38.2	25.7	24.6	27
2017-07-15	23.2	10.9	41.2	25.3	24.1	26.5
2017-07-16	23.3	8.4	40.3	24.8	22.8	26.7
2017-07-17	25.9	10.3	40.5	25.3	23.2	27.4
2017-07-18	27.4	13	44.2	26.1	24.1	28.1
2017-07-19	26.2	12.6	42	26.2	24.6	27.8
2017-07-20	27.5	16	43.9	26.4	24.8	27.9
2017-07-21	27.9	17	42.7	24.5	20.7	26.7
2017-07-22	28.2	18.4	41	26.2	24.6	28
2017-07-23	27.7	18.2	42.5	26.6	25	28.1
2017-07-24	22.4	14.4	39	25.3	24	26.6
2017-07-25	22.6	12.3	38.6	24.6	22.9	26.8
2017-07-26	21.5	11.8	37.1	23.9	22.6	24.9
2017-07-27	25.1	13.6	41.8	24.4	22.5	26.1
2017-07-28	26.9	16	40.9	25.4	23.7	27.3
2017-07-29	27.6	17	43.5	26.1	24.4	27.8
2017-07-30	26	18.2	40.5	26	25.1	27.2
2017-07-31	29.1	17.2	43.7	26.6	24.9	28.4
2017-08-01	30.5	18	46.5	27.5	25.8	29.2
2017-08-02	31.4	20.5	47.6	28.1	26.5	29.7
2017-08-03	31.6	19.2	50	28.2	26.9	30.1
2017-08-04	30.2	20.6	44.4	28.3	26.7	30
2017-08-05	29.5	19.8	42.8	28.4	26.9	30
2017-08-06	28.4	18.1	42.4	28.3	27	29.6
2017-08-07	26	17.1	39.4	27	25.8	28.3
2017-08-08	27.5	16.6	42.5	26.9	25.3	28.5
2017-08-09	29.7	20	44.1	27.6	26	29.1
2017-08-10	24.7	18.9	41.7	25	22.7	27.8
2017-08-11	24.3	16	37.4	25.5	24.6	26.6
2017-08-12	22.9	15.2	39.3	25.1	24.2	26
2017-08-13	25	13.4	39.1	25.2	23.7	26.7
2017-08-14	26	16.6	41.8	25.9	24.5	27.2
2017-08-15	26.4	15.3	42.8	26	24.6	27.4
2017-08-16	26	16.8	44	26.2	25.1	27.2
2017-08-17	28.3	16.7	44	26.7	25.1	28.4
2017-08-18	29	16.7	45.9	27.2	25.6	29
2017-08-19	24.7	15.5	36.7	26.2	24.2	27.1
2017-08-20	22.7	12	37.2	24.8	23.3	26.6
2017-08-21	22.7	10.3	37.8	24.3	22.5	26.2
2017-08-22	22	10.1	37.8	24.2	22.5	26.1
2017-08-23	23.6	12.9	40.1	24.4	22.7	26.1
2017-08-24	25.1	13.6	40.5	24.9	23.2	26.7
2017-08-25	26.3	15.6	42.4	25.4	23.8	27.2
2017-08-26	27.2	15.6	43.4	25.8	24.2	27.4
2017-08-27	28.1	17.2	43.6	26.3	24.9	27.9
2017-08-28	25.1	13.2	43.9	26.1	25.3	27.3
2017-08-29	23.5	12.1	40.6	25.3	23.3	26.9
2017-08-30	25.4	14.3	40.8	25.1	23.5	26.8
2017-08-31	26.1	16.9	40.3	25.3	23.9	26.8
2017-09-01	21.2	15.7	37.2	24.4	23	25.4
2017-09-02	20.5	11.2	36.6	23.1	21.9	24.7
2017-09-03	19.7	11.5	37.8	22.4	21.2	23.8
2017-09-04	20.3	11.2	37.6	22.2	21	23.5
2017-09-05	22.1	13.5	40	22.7	21.3	24.2
2017-09-06	21.5	13.9	36.9	22.6	21.6	23.4
2017-09-07	19.2	14.3	28.7	22.4	21.6	22.9
2017-09-08	22	14.7	36.6	22.1	21	23.5
2017-09-09	20.9	15.5	32.4	22.2	21.6	23
2017-09-10	17.6	15.8	19.4	21.2	20.7	22.1
2017-09-11	19.7	15.2	27	20.9	20.4	21.6
2017-09-12	13.5	6.9	17.8	19.5	17.9	21.2
2017-09-13	17.4	6.2	35	18.6	17.1	20.2
2017-09-14	18.5	13.2	25	19.5	18.8	19.9
2017-09-15	15.6	12.5	29.3	19.4	18.8	19.9
2017-09-16	16.6	12.3	24.4	18.9	18.3	19.5
2017-09-17	17.8	11.3	30	19.4	18.8	20.3
2017-09-18	17.6	10.3	36.3	19.4	18.5	20.2
2017-09-19	12.1	11.3	13.4	18.3	17.4	19.4
2017-09-20	14.4	6.3	34.2	17.7	16.9	18.7
2017-09-21	15.7	5.1	34	17.8	16.5	19.1
2017-09-22	17	9.3	33.9	18.3	17.2	19.4
2017-09-23	17.4	10	29.2	18.4	17.5	19.2
2017-09-24	15	12.3	19.1	18.2	17.9	18.7
2017-09-25	15.3	12	19.6	17.9	17.6	18.3
2017-09-26	15.5	8.1	30.2	17.8	16.9	18.6
2017-09-27	16.5	8.8	31.7	18	17.1	18.9
2017-09-28	16.8	7.9	33.7	18.1	17.1	19.2
2017-09-29	15.9	7	32.9	18	17	19
2017-09-30	14.9	6.1	34.1	17.6	16.6	18.7
2017-10-01	14.9	5.9	33.3	17.4	16.5	18.3
2017-10-02	14.2	4.9	32.2	17	16	18.1
2017-10-03	14.3	9.6	19.7	16.8	16.5	17
2017-10-04	17.1	11.2	31.1	17.5	16.7	18.4
2017-10-05	16.1	10.4	21	17.4	17	17.7
2017-10-06	14.9	4.9	28.4	17.7	16.9	18.2
2017-10-07	12.7	3.4	31	16.6	15.8	17.6
2017-10-08	14.3	7	29.8	16.6	15.9	17.6
2017-10-09	15.4	6.7	35.9	16.7	15.8	17.7
2017-10-10	15.6	7.8	31.5	17.1	16.4	17.9
2017-10-11	14.5	7.1	24.1	16.8	16.1	17.4
2017-10-12	16.6	8.1	31.2	17.2	16.6	18
2017-10-13	15.1	7	31	17.2	16.5	18
2017-10-14	14.8	4.9	35.5	17	16.1	18
2017-10-15	13.9	3.3	35.4	16.6	15.5	17.6
2017-10-16	13.7	3.8	35.5	16.4	15.3	17.5
2017-10-17	15.2	3.5	35.2	16.2	15.1	17.2
2017-10-18	13.5	4.6	30.9	16.5	15.9	17.3
2017-10-19	12.6	4.2	25.9	16.1	15.5	16.9
2017-10-20	13.7	9.6	19.3	15.8	15.3	16.3
2017-10-21	14.7	9.8	21	15.9	15.5	16.4
2017-10-22	12.7	8.7	20.4	15.9	15	16.3
2017-10-23	12.4	2.3	27.7	15.2	14.1	16.7
2017-10-24	11.4	0.9	29.2	14.4	13	15.9
2017-10-25	10	0.7	27.7	13.7	12.6	14.9
2017-10-26	11.5	3	28.9	13.7	12.6	15.1
2017-10-27	9.7	0.2	26.5	13.5	12.7	14.6
2017-10-28	8.2	-0.3	22.6	12.6	11.8	13.5
2017-10-29	9.6	0	22.2	12.8	12	13.8
2017-10-30	10.1	-0.9	28	12.4	11.2	13.8
2017-10-31	10	-2.1	27.5	12.3	11.2	13.3
2017-11-01	10.8	1.2	28.4	12.5	11.6	13.7
2017-11-02	9.4	1.2	20.8	12	11.3	12.6
2017-11-03	13.2	4.5	26.9	12.9	12	13.8
2017-11-04	11.1	0.7	19	12.6	11.8	13.1
2017-11-05	14.2	10.7	24.5	13.6	13.1	14.2
2017-11-06	9.3	7.5	12.5	12.5	11.8	13.6
2017-11-07	8.1	2.5	10.7	11.5	11.1	11.8
2017-11-08	10.7	0.6	26.4	11.5	10.2	12.9
2017-11-09	9.6	2.9	14.7	11.6	11.3	12
2017-11-10	10	0.7	25.5	11.6	10.5	12.7
2017-11-11	8.7	2	21.1	11.6	11.1	12.2
2017-11-12	8.1	2.5	14.4	11	10.5	11.3
2017-11-13	7.3	4.3	10.4	10.1	9.4	11.2
2017-11-14	7.6	-2.1	21.2	9.7	9	10.7
2017-11-15	8.5	1.8	20.6	9.3	8.6	9.9
2017-11-16	7.9	-1.1	20.3	9.5	8.7	10.4
2017-11-17	6.5	-1.2	20.8	9.1	8.2	9.9
2017-11-18	7	-1.8	24.2	9.2	8.4	10.4
2017-11-19	4.5	-4.6	21.1	8.6	7.9	9.5
2017-11-20	4.2	-6.2	22.6	7.7	6.7	8.7
2017-11-21	7.1	0.4	18.1	8	7.3	8.8
2017-11-22	9.5	3	19.9	8.9	8.2	9.8
2017-11-23	8.1	1.2	21.1	9.3	9	9.9
2017-11-24	9.2	3.3	21.6	9.6	9	10.3
2017-11-25	10	6.9	12.8	9.8	9.4	10.6
2017-11-26	5	-5.3	11.9	9.7	8.3	10.6
2017-11-27	2	-7	19.5	7.5	6.7	8.3
2017-11-28	4.2	-1.8	16.2	6.6	5.8	7.2
2017-11-29	5.6	3.5	8.1	7.3	7	7.7
2017-11-30	4.3	2.6	8.4	7.4	7	7.7
2017-12-01	3	-4	13.8	6.6	6.1	7
2017-12-02	3.7	-2.4	11.8	6	5.5	6.4
2017-12-03	1.3	-7.3	14.5	5.5	4.8	6.1
2017-12-04	-1.8	-8.8	14.9	4.3	3.9	4.8
2017-12-05	1.4	-6.6	19.2	4.1	3.4	4.9
2017-12-06	1.8	-5.7	17.9	4	3.4	4.8
2017-12-07	3.4	-3.4	15.2	4.6	4	5.3
2017-12-08	6.2	3.4	8.4	5.5	4.8	6.2
2017-12-09	2.2	-4.4	14.4	5.8	4.8	6.3
2017-12-10	0.3	-3.5	7	4	3.2	4.8
2017-12-11	8.4	0.7	14.2	4.6	3.2	6.5
2017-12-12	10.7	6.9	14.4	7.7	6.5	8.2
2017-12-13	5.8	3.6	8.9	7.1	6.6	7.7
2017-12-14	5.2	1.2	6.5	6.5	6.3	6.6
2017-12-15	6.9	3.7	10.4	6.8	6.5	7.2
2017-12-16	3.7	-4.1	16.3	6.6	5.6	7.3
2017-12-17	0.5	-7.1	14.6	4.8	4.1	5.6
2017-12-18	0.2	-8.5	17.4	3.8	3.3	4.4
2017-12-19	-1	-9.8	16.1	2.8	2.5	3.3
2017-12-20	1.4	-6.8	16.4	2.8	2.3	3.4
2017-12-21	1.5	-7.5	17.7	2.5	2.1	3
2017-12-22	0.5	-6	16.9	2.8	2.2	3.4
2017-12-23	3	-4.7	19.7	2.9	2.3	3.7
2017-12-24	1.8	-6.8	21.1	3.1	2.5	3.9
2017-12-25	2.5	-6.1	11.5	2.9	2.5	3.4
2017-12-26	6.1	4.6	7.7	4.1	3.3	4.7
2017-12-27	8.6	6.5	9.9	5.7	4.7	6.9
2017-12-28	4.8	0.5	8.5	6.2	5.5	6.9
2017-12-29	2.1	-4.2	10.7	5.2	4.4	5.8
2017-12-30	0	-4.7	6.5	3.9	3.5	4.4
2017-12-31	3.5	-5.3	16.7	3.6	2.9	4.2
2018-01-01	5.2	1.6	7.7	4.8	4.2	5.5
2018-01-02	2.6	-3.8	17.7	4.7	4.1	5.5
2018-01-03	1.4	-4.2	8.8	3.9	3.4	4.4
2018-01-04	4.4	-2	9.3	3.9	3.1	4.8
2018-01-05	8.1	6.6	9.7	5.5	4.8	6.1
2018-01-06	9.7	7.4	12.6	6.7	6.1	7.5
2018-01-07	10	5.5	14.4	7.8	7.4	8.3
2018-01-08	11.3	9.2	19	8.4	7.9	8.9
2018-01-09	10.3	7.3	13	8.7	8.6	9.1
2018-01-10	7.1	-0.1	15	8.4	7.7	8.8
2018-01-11	3.5	-3.2	15.6	7	6	7.7
2018-01-12	5.1	-4.8	20.3	5.8	4.8	6.7
2018-01-13	5.1	-4.1	16	6	5.3	6.7
2018-01-14	4.1	-2.3	11.6	5.2	4.8	5.8
2018-01-15	4.4	-4.1	13.8	5	4.3	5.7
2018-01-16	3.6	2.2	4.9	5.1	4.9	5.2
2018-01-17	2.8	-6.6	15.5	5.4	4.5	6.1
2018-01-18	2.5	-7.1	16.3	4.2	3.4	5
2018-01-19	4.6	-4.4	8.6	4.6	4.1	5.1
2018-01-20	2.9	-6	19.5	4.3	3.5	4.9
2018-01-21	6	-6	19.9	5	4.3	6.2
2018-01-22	2.9	-7.7	19.2	4.2	3.3	4.9
2018-01-23	4.3	-4.7	21	4.4	3.4	5.7
2018-01-24	3.9	-4.9	21.3	4.4	3.4	5.7
2018-01-25	4.1	-5.2	10.5	4.2	3.4	4.9
2018-01-26	5.6	-3.4	12.8	5.4	4.9	6.2
2018-01-27	6.8	-2.5	17.7	5.4	4.5	6.2
2018-01-28	6.1	-3.2	20.4	6.3	5.7	7.1
2018-01-29	4.2	-3	8	5.4	4.9	5.8
2018-01-30	6.1	4.1	8.2	6	5.8	6.3
2018-01-31	6.2	5.4	8	6.3	6.1	6.5
2018-02-01	7.4	5.5	9.3	6.6	6.3	7.5
2018-02-02	5.1	3.2	8.1	6.8	6.1	7.2
2018-02-03	3.5	-0.2	11.3	5.9	5.5	6.3
2018-02-04	3.9	-4.5	19.6	5.7	4.8	7
2018-02-05	3.4	-3.2	14.5	4.9	4.1	5.9
2018-02-06	4.6	-1.5	16.1	4.7	3.7	5.7
2018-02-07	3.9	0.9	7.5	5.1	4.8	5.4
2018-02-08	6.2	0.6	15.7	5.6	4.8	6.5
2018-02-09	5.3	-1.4	16.2	6.3	5.8	7.1
2018-02-10	4	-5.4	14.9	5.6	4.6	6.7
2018-02-11	1.8	-7.6	16.9	4.9	3.8	6.1
2018-02-12	2.4	-0.5	5.2	4.4	3.9	4.7
2018-02-13	3.7	-5.8	14.2	4.7	4.1	5.5
2018-02-14	2.4	-7.5	17.4	4.5	3.4	5.9
2018-02-15	0.6	-9.6	17.6	3.9	3	5
2018-02-16	2.5	-7	18.1	3.8	2.8	5
2018-02-17	6.3	-4.8	19	4.3	3.1	5.2
2018-02-18	5	2.5	8.2	5	4.8	5.3
2018-02-19	3.7	-5.9	12.6	4.8	4.2	5.6
2018-02-20	1.3	-7.2	10.3	4	3.2	4.6
2018-02-21	3	-6.5	13.8	3.9	3.1	4.5
2018-02-22	3.9	3	5.4	4.2	4	4.3
2018-02-23	4.3	-0.1	13.4	4.3	3.6	5
2018-02-24	5.3	-1.4	15.5	4.8	4.2	5.8
2018-02-25	0	-5.7	9.1	3.8	3.1	4.6
2018-02-26	-3.3	-7.5	1.2	2.2	1.7	3.2
2018-02-27	-2.3	-6.6	5	1.6	1.4	1.8
2018-02-28	-1.6	-10.6	11.1	1.5	1.2	2.1
2018-03-01	-1.4	-3.7	1.4	1.5	1.3	1.6
2018-03-02	2.5	-0.2	8.6	2.3	1.6	3
2018-03-03	2.6	0.8	5.1	3.2	2.9	3.5
2018-03-04	6.8	-0.9	19.9	4.4	2.9	6.1
2018-03-05	5.9	2.1	12.9	5	4.2	5.8
2018-03-06	4.4	2.5	7.3	5.1	4.8	5.4
2018-03-07	6.8	4	14.6	5.8	5.1	6.6
2018-03-08	9.4	-1.4	23.4	7.1	5.8	8.9
2018-03-09	9.4	-0.2	21.3	7.5	6.2	8.8
2018-03-10	9.5	3.9	17.9	7.9	7.2	8.5
2018-03-11	9.7	8	11.7	8.3	7.9	9
2018-03-12	9.8	2.7	18.5	9.2	8.7	10
2018-03-13	10.5	2.7	24.5	9.3	8.2	10.5
2018-03-14	11.4	3	25.5	10	8.6	11.5
2018-03-15	10.1	3	23.5	10	9.2	10.6
2018-03-16	8	3.4	11.2	9.5	9.1	9.9
2018-03-17	7.4	3.4	13.1	8.8	8.4	9.2
2018-03-18	6.8	0.2	16.7	8.5	7.8	9.1
2018-03-19	3.9	0	14.8	7.2	6.5	8.1
2018-03-20	6.7	-1.4	20	7.6	6.3	9.1
2018-03-21	5.9	-2	17	7.2	6.3	8.3
2018-03-22	6.2	-5.7	18.3	6.8	5.4	8.2
2018-03-23	7.5	-3.9	21.9	7.5	5.7	9.5
2018-03-24	9.2	-3.1	26.7	8	6.5	9.4
2018-03-25	7.4	-4.8	24	8.4	7	10
2018-03-26	11.6	-0.9	25.4	8.9	7.1	10.8
2018-03-27	9.3	1.7	23.8	9.6	8.7	10.5
2018-03-28	12.6	3.5	26.5	10.2	8.6	11.9
2018-03-29	10.2	8	13.5	10.4	10.1	10.8
2018-03-30	13.9	9.1	24.9	11.1	10.1	12.2
2018-03-31	10.5	7.3	16.3	11.3	10.8	11.7
2018-04-01	12.6	3.3	27	11.7	10.2	13.5
2018-04-02	13.7	3	28.3	12.2	10.4	14.1
2018-04-03	12.8	4.1	27.5	12.5	11.4	13.4
2018-04-04	11.4	9.1	15.4	12.1	11.8	12.5
2018-04-05	12.9	3.3	27.6	12.5	11.6	13.7
2018-04-06	14.6	2.4	31.2	13.2	11.2	15.3
2018-04-07	14.2	1.8	30	13.5	11.8	15.4
2018-04-08	14.4	0.7	29.9	13.6	11.8	15.4
2018-04-09	14.3	6.2	33.6	13.6	12.7	14.3
2018-04-10	14.1	10.1	25.2	13.7	13	14.5
2018-04-11	15.9	10.4	30.8	14.5	13.3	15.7
2018-04-12	12.5	10.3	15.1	14.2	13.7	14.8
2018-04-13	15.4	4	28.5	14.6	13.3	16.4
2018-04-14	16.8	3.2	33.4	15.1	13.2	17.1
2018-04-15	17.2	8.5	31.4	15.5	14.6	16.2
2018-04-16	17.1	10.3	31.5	16	15.1	16.8
2018-04-17	17.7	7.7	36.1	16.3	15.3	17.8
2018-04-18	19.9	6.1	36.3	16.9	15.1	18.8
2018-04-19	20.2	6.1	37.9	17.5	15.7	19.3
2018-04-20	21.2	6.6	38.4	18	16.1	19.9
2018-04-21	19.9	6.7	38.4	18.3	16.7	20
2018-04-22	18.4	6	35.8	18	16.6	19.6
2018-04-23	18.9	6.3	37.3	17.9	16.4	19.5
2018-04-24	19.3	6.7	37.5	18	16.6	19.5
2018-04-25	21.1	8.1	39.8	18.4	16.8	20.1
2018-04-26	21.9	8.4	41.1	19.2	17.6	20.7
2018-04-27	21.3	10.5	38.5	19.5	18	21.1
2018-04-28	21.3	8.8	39.4	19.5	17.9	21
2018-04-29	22.9	9.6	41.8	19.8	18.2	21.5
2018-04-30	20	6.9	39.9	20	18.9	21.3
2018-05-01	16.2	5.1	30.1	18.6	17.9	19.6
2018-05-02	22.2	12.4	42.4	19.2	17.7	20.8
2018-05-03	24.5	13.2	45.7	20.3	18.8	21.9
2018-05-04	17.7	12.5	41.3	19.8	18.9	20.7
2018-05-05	20.6	12.4	34.3	19.5	17.9	21
2018-05-06	25.2	12.3	40.3	21.2	18.5	24.1
2018-05-07	23.9	12.2	38.7	21.9	19.8	24.2
2018-05-08	22.9	9.1	42	21.6	19.7	23.6
2018-05-09	22.1	10	40.2	21.5	19.3	23.8
2018-05-10	22.9	12.4	39.5	21.8	19.6	24.2
2018-05-11	21.8	10.5	38.9	21.6	19.8	23.4
2018-05-12	21.9	9.5	42.4	21.6	19.6	23.8
2018-05-13	24.2	11.8	40.6	22	19.8	24.5
2018-05-14	17.4	12.6	24.1	20.7	19.6	22.1
2018-05-15	16.2	9.4	29.3	19.1	18.2	20.1
2018-05-16	20.2	9.4	34.9	19.4	17.3	21.6
2018-05-17	18.6	12.6	33.9	19.6	18.3	21
2018-05-18	19.8	10.6	37.5	20.2	18.4	22.2
2018-05-19	20.5	10.5	37.3	20.1	18.2	21.8
2018-05-20	22.3	9.3	35.7	20.7	18.6	23
2018-05-21	23.7	12.3	37.5	21.4	19.5	23.4
2018-05-22	18.4	11.3	29.5	20.5	19.8	21.4
2018-05-23	21.1	14.1	34.9	20.7	19.4	21.9
2018-05-24	21.3	13.8	40.2	21.2	19.8	22.6
2018-05-25	23.5	12.6	41.2	21.7	19.6	24.2
2018-05-26	26.7	16.5	40.3	23.1	20.9	25.4
2018-05-27	26.3	14.7	41.9	23.8	21.7	25.9
2018-05-28	26.2	15.6	43.1	24.1	22.3	25.9
2018-05-29	24.5	16.3	40.7	23.9	22.7	25
2018-05-30	26.3	15.1	41.7	24.1	22.2	25.9
2018-05-31	26.4	15.4	42.9	24.2	22.7	25.7
2018-06-01	26.4	14.4	41.2	24.4	22.8	26.2
2018-06-02	26.6	14.6	43.2	24.6	22.9	26.2
2018-06-03	27.6	15	45.2	24.8	23.1	26.6
2018-06-04	28.8	15	46.4	25.2	23.4	27.1
2018-06-05	23.6	14.3	46.9	24.7	23.2	26.1
2018-06-06	26.6	13.7	43.8	24.1	22	26.1
2018-06-07	22.1	17.4	35	23.7	22.9	24.5
2018-06-08	22.3	15.9	37.2	23	21.9	24.4
2018-06-09	27.2	14.7	40.8	24.2	21.9	26.5
2018-06-10	28.1	17.1	41.3	25.3	23.4	27.1
2018-06-11	28.9	19.9	43.1	26	24.3	27.8
2018-06-12	27.6	16.3	42.4	26	24.8	27.3
2018-06-13	23.1	16.8	36.8	24.4	23.5	25.1
2018-06-14	24	14.4	40.8	23.9	23	25.1
2018-06-15	24	13.1	42.2	23.7	22.2	25.2
2018-06-16	25	10.7	42.8	24.5	22.3	26.6
2018-06-17	27.4	12.1	43.8	24.8	23	26.6
2018-06-18	26.4	13.1	44.7	25.3	23.5	27.5
2018-06-19	29.7	10.9	45	26	23.6	28.3
2018-06-20	30.3	14.3	44.2	26.9	24.7	29.2
2018-06-21	28.5	16.1	41.5	25.3	23	27.1
2018-06-22	19.5	9.6	33.2	24.1	22.7	25.4
2018-06-23	22.8	8	35.9	23.3	21.1	25.6
2018-06-24	21.8	13.1	39.1	23.5	22.1	25.2
2018-06-25	20.2	12.8	35.1	22.8	21.4	24.5
2018-06-26	24.2	10	38.5	23.3	21	25.5
2018-06-27	21.6	11.9	39.2	23.1	21.9	24.7
2018-06-28	21.5	13.4	36.3	22.6	21.6	23.7
2018-06-29	24.4	14.1	39.1	23.2	21.6	25.1
2018-06-30	27.9	16.9	40.6	24.5	22.6	26.4
2018-07-01	24.9	18.8	36.4	24.5	23.3	25.6
2018-07-02	25.9	19.1	37.8	24.4	23.2	25.7
2018-07-03	27.9	20.1	40.8	25.2	23.9	26.6
2018-07-04	26.2	17.6	42.9	25.6	24.2	27.2
2018-07-05	26.9	17.4	41.8	25.7	24.2	27.3
2018-07-06	24.9	16.2	39.3	25.5	24.2	26.9
2018-07-07	26.4	17	41.2	25.5	24	27.1
2018-07-08	22.7	7.8	39.3	24.5	22.1	27.1
2018-07-09	25.4	15.1	39.9	23.9	21.8	25.8
2018-07-10	26.6	16.6	41.1	25.1	23.3	26.8
2018-07-11	20.2	17.1	26.9	23.9	23.2	25.3
2018-07-12	25.8	17	39.5	24.2	22.6	25.9
2018-07-13	26.7	18.8	40.5	25.5	23.8	27.4
2018-07-14	27.7	19.1	40.3	26.2	24.5	27.9
2018-07-15	26.2	18.7	40.3	26.1	25.1	27.3
2018-07-16	26.2	17.3	40.6	26.1	24.7	27.6
2018-07-17	26.4	17.6	40.3	26.5	25.1	28.1
2018-07-18	27.3	16.5	40.8	26.5	25	28.1
2018-07-19	27.6	16.6	42.9	26.8	25.2	28.5
2018-07-20	25.3	16.6	42.4	26.6	25.4	28
2018-07-21	25.6	17.4	42.3	25.8	24.9	26.7
2018-07-22	24.1	17	43.4	25.6	24.7	26.6
2018-07-23	25.1	15.1	42.3	25.4	24.2	26.7
2018-07-24	27.6	14.4	45.6	25.9	24	27.8
2018-07-25	27.2	16.5	41.4	25.4	23	27
2018-07-26	25.5	17.6	39.2	25.7	24.7	26.5
2018-07-27	26.9	17.2	43.2	25.9	24.3	27.4
2018-07-28	27.6	18.4	39.3	26.3	24.8	27.7
2018-07-29	28.9	19.3	43.8	26.8	25.3	28.3
2018-07-30	29.1	19.9	42.8	27.3	25.8	28.6
2018-07-31	30.1	20.7	41.9	27.7	26.3	29
2018-08-01	29.2	20.5	44	28	26.7	29.3
2018-08-02	26.6	20	44.3	27.3	26.5	28.3
2018-08-03	28.5	20.9	43.7	27.1	25.9	28.5
2018-08-04	28.8	19.4	42.7	27.4	26.1	28.8
2018-08-05	27.5	20	41.7	27.5	26.2	28.9
2018-08-06	28.6	19.8	43.3	27.4	26.2	28.7
2018-08-07	28.8	18.5	44.9	27.5	26.3	28.7
2018-08-08	27.9	17.6	42.3	25.6	23.1	27.3
2018-08-09	29.4	20.2	43.6	26.9	25.6	28.3
2018-08-10	28.5	19.5	43.5	27	26	28.1
2018-08-11	27.6	18.9	45	27	25.9	28
2018-08-12	28.1	18.4	42.9	26.8	25.8	28
2018-08-13	27.5	17.8	43.1	26.7	25.7	27.7
2018-08-14	25.9	19.5	42.4	26.3	25.2	27.5
2018-08-15	25.4	16.9	42.4	26.2	25.2	27.2
2018-08-16	24.9	15.5	41.5	25.7	24.5	26.9
2018-08-17	26.6	15.8	43.4	25.7	24.3	27.2
2018-08-18	26.7	17	42.3	26.1	24.7	27.4
2018-08-19	26.7	17.3	41.5	26.2	25.1	27.3
2018-08-20	27.7	16.4	43.9	26.2	24.9	27.3
2018-08-21	26	17.6	43.8	26.6	25.3	28.3
2018-08-22	25.9	18.3	43.6	26.4	25.5	27.1
2018-08-23	27.4	18.6	42.3	26.4	25.2	27.5
2018-08-24	24.6	18.6	40.8	26	25.4	27.2
2018-08-25	22.4	18.5	38.7	25.1	24.6	25.6
2018-08-26	16.2	11	21.1	23.2	22.1	24.7
2018-08-27	21	9.7	38.4	22.5	21	23.9
2018-08-28	23.3	13.3	40.7	23.2	21.8	24.5
2018-08-29	23.3	13.2	41.3	23.5	22.1	24.8
2018-08-30	25.2	15.5	41.4	24.3	22.6	26
2018-08-31	22.9	17.1	37.8	23.9	23.1	24.7
2018-09-01	19.6	16.7	28.9	22.3	21.5	23.1
2018-09-02	21.5	12.8	36.3	22.5	21.1	23.9
2018-09-03	20.9	14	38.3	22.4	21.4	23.8
2018-09-04	22.8	14.5	38.5	22.9	21.4	24.6
2018-09-05	25	15	39.6	23.6	21.8	25.7
2018-09-06	24.2	15.5	40.1	24.1	22.8	25.8
2018-09-07	22.3	15.1	34.7	23.5	22.6	24.4
2018-09-08	24.1	15.1	39.8	23.9	22.5	25.3
2018-09-09	24.5	14	41	24.1	22.5	26
2018-09-10	24.3	13.8	40.6	24.3	22.7	26.1
2018-09-11	24.1	15.1	41.2	24.3	23	25.8
2018-09-12	24	14.7	41.8	24.3	22.8	25.9
2018-09-13	23.8	14.8	40	24.1	23	25.3
2018-09-14	23.8	13.3	42.4	24.1	22.7	25.5
2018-09-15	23.2	13.6	41.8	24	23.1	25.1
2018-09-16	23.3	12.1	41.1	23.8	22.4	25.4
2018-09-17	23.6	13.9	40.6	23.8	22.6	25.1
2018-09-18	24.1	14.2	41.9	23.7	22.3	25.3
2018-09-19	25.1	15.4	42	23.9	22.5	25.5
2018-09-20	24.2	13.8	42.4	24	22.7	25.5
2018-09-21	24.3	12.5	41.9	23.8	22.4	25.4
2018-09-22	20	13.6	30.6	23.1	22.1	23.8
2018-09-23	19	13.6	29	21.6	21.1	22.1
2018-09-24	19.8	4.9	33.3	22	20.8	23.1
2018-09-25	15.9	0.7	35.2	20.4	19	21.8
2018-09-26	14.1	-0.8	33.9	19.7	18.3	21.3
2018-09-27	16.5	1.6	39	19.5	17.8	21.4
2018-09-28	19.8	4.3	42	19.9	18.2	21.8
2018-09-29	20.1	8.2	35.8	20.2	19	21.6
2018-09-30	17.1	2.5	36.2	20	18.8	21.6
2018-10-01	11.7	2	19.5	18.1	17.5	19.2
2018-10-02	15.8	5	33.1	18.1	16.9	19.7
2018-10-03	15	4	35.1	17.5	15.9	19.2
2018-10-04	15.2	4.6	32.9	17.4	16	18.8
2018-10-05	17.2	3.3	35.7	17.3	15.7	18.9
2018-10-06	16.9	13.9	25.2	17.9	17.4	18.4
2018-10-07	18.1	12.5	33.8	18.6	17.8	19.7
2018-10-08	19.8	12	35.7	19.3	18.3	20.5
2018-10-09	18.2	10.3	31.8	19.2	18.2	20.1
2018-10-10	18.2	8.7	32.4	18.8	17.9	19.9
2018-10-11	16.9	7.6	34.2	18.4	17.1	19.7
2018-10-12	16.7	6.7	34.9	18.3	17.1	19.7
2018-10-13	15.9	5.5	32.5	17.7	16.6	18.9
2018-10-14	15.9	7	32.6	17.6	16.5	18.8
2018-10-15	14.5	8.6	21.2	17	16.7	17.3
2018-10-16	15.5	10.2	24.2	17.1	16.5	17.8
2018-10-17	16.4	13	22.1	17.4	16.8	18.1
2018-10-18	15.9	9.3	34.6	17.6	16.8	18.5
2018-10-19	15.7	7.3	32.1	17.1	16.1	18.2
2018-10-20	15	5.9	33.4	16.9	15.8	18
2018-10-21	12	3	26.3	16.2	15.3	16.7
2018-10-22	12.1	1	29.8	15.1	14.1	16.1
2018-10-23	12.7	2	30.6	15.1	14	16.2
2018-10-24	13	4.4	29.8	15.3	14.4	16.3
2018-10-25	12	5.1	22.4	14.8	14.2	15.4
2018-10-26	14.5	11.4	21	15.3	14.9	15.6
2018-10-27	16.3	13.3	20.4	15.9	15.5	16.2
2018-10-28	16.2	14.5	18	16.3	15.8	16.5
2018-10-29	16.1	12.2	21.4	16.3	15.8	16.8
2018-10-30	12.6	7.2	17.9	15.7	15.1	16.5
2018-10-31	13.3	6.2	31.4	15.1	14.3	16
2018-11-01	13.2	8.8	16.3	14.8	14.5	15.2
2018-11-02	14.5	13.3	16.2	15.2	15	15.3
2018-11-03	15.1	9.7	28.3	15.5	14.8	16.3
2018-11-04	15	9.3	28.8	15.6	15	16.4
2018-11-05	13.6	8.9	19.8	15.2	14.8	15.8
2018-11-06	15.7	11.5	23.2	15.5	14.9	16.3
2018-11-07	15.8	10.3	26.5	16	15.4	16.7
2018-11-08	14.3	8.3	28.4	15.7	15.2	16.2
2018-11-09	13.9	6.5	26.1	15.3	14.7	15.9
2018-11-10	13.7	11.2	20.1	15.3	15	15.7
2018-11-11	13.7	8.9	19.4	15.3	14.9	15.6
2018-11-12	15	8.3	25.9	15.4	14.8	16
2018-11-13	13.3	8.6	16	15.4	15	15.5
2018-11-14	11.8	4.5	25.1	14.7	14	15.4
2018-11-15	9.5	2.9	24.7	13.5	12.9	14.1
2018-11-16	7.6	0.7	22.7	12.3	11.7	12.9
2018-11-17	6.3	-2.6	20.3	11.4	10.7	12
2018-11-18	3.4	-3.5	19.8	10.1	9.5	10.7
2018-11-19	4.5	-2.6	15.5	9.3	8.9	9.7
2018-11-20	5	3	6.9	9.1	8.8	9.4
2018-11-21	8.2	5.1	13.9	9.8	9.3	10.3
2018-11-22	8.3	7.4	10.7	10.4	10.2	10.6
2018-11-23	10.2	7.2	20	11	10.5	11.5
2018-11-24	11.4	5.9	14.9	11.6	10.9	12.1
2018-11-25	9.8	4.9	13.3	11.6	11.3	11.8
2018-11-26	9.2	5.1	13.9	11.5	11.3	11.9
2018-11-27	8.9	4.5	21.6	11.2	10.7	11.6
2018-11-28	5	-1.8	17.3	10	8.9	10.8
2018-11-29	2	-4.9	18.3	8.2	7.7	9
2018-11-30	3.3	-1	12.5	7.5	7.2	7.8
2018-12-01	6.9	1.4	22.8	8.1	7.4	8.7
2018-12-02	7	3.6	11.8	8.7	8.5	9
2018-12-03	8.1	6.4	10.1	9.2	8.9	9.5
2018-12-04	8.8	3	22.8	9.8	9.5	10.3
2018-12-05	7.9	3.1	20.2	9.5	9.1	9.8
2018-12-06	6.1	0	20.4	9.3	8.6	9.7
2018-12-07	7.2	0.6	16.9	8.7	8.2	9.2
2018-12-08	7.4	-0.3	22.1	9.3	8.7	10
2018-12-09	4.6	-1.4	22.1	8.4	7.8	9.1
2018-12-10	2.1	-4.2	10.8	7.7	7	8.3
2018-12-11	1.6	-5.9	22.8	6.6	6	7.2
2018-12-12	1	-6	22	5.6	5.1	6.2
2018-12-13	1.6	-4.5	10.1	5.2	4.7	5.5
2018-12-14	2	-7	14.1	5.4	4.8	5.8
2018-12-15	-1	-7.9	17.4	4.5	4	5
2018-12-16	0.5	-8	13	3.9	3.4	4.3
2018-12-17	1.8	-5.5	11.6	4.7	4.3	5.3
2018-12-18	1.2	-6.1	18.5	4.3	3.8	4.9
2018-12-19	1.5	-6.4	13.2	4	3.4	4.6
2018-12-20	4.4	-0.1	8	5	4.6	5.5
2018-12-21	3.7	0.1	7	5.6	5.3	5.8
2018-12-22	5.5	3.9	7	6	5.7	6.3
2018-12-23	7.1	4.1	11.6	6.8	6.3	7.2
2018-12-24	4.6	-4.3	19.4	7.1	6.2	7.6
2018-12-25	3.8	-4.3	17.9	6	5.3	6.5
2018-12-26	2.7	-2.7	15.9	5.9	5.4	6.3
2018-12-27	1.8	-5.1	18.2	5.7	5	6.1
2018-12-28	0.8	-4.2	12.6	4.8	4.3	5.2
2018-12-29	0.2	-6.2	21.5	4.4	3.9	5
2018-12-30	1.4	-5.7	19.5	4.2	3.6	4.9
2018-12-31	0	-5	17.1	4	3.5	4.6
2019-01-01	3.6	-3.2	15	4.1	3.5	4.8
2019-01-02	1.7	-8.5	18.5	4.6	3.9	5.1
2019-01-26	-0.3	-8.9	17.6	2.5	2.1	2.9
2019-01-11	-0.2	-8.3	19.1	2.6	2.2	3.1
2019-01-04	-2	-9.6	17.8	2.5	2.3	2.9
2019-01-06	0.4	-6.9	21.2	2.3	1.9	2.8
2019-01-13	2.8	-3.2	19.8	2.9	2.3	3.6
2019-01-08	2.2	-2.5	4.7	3.4	3.2	3.7
2019-01-09	0.3	-5.8	10.8	3.4	3	3.7
2016-01-27	4.6	-3.7	16.3	3.4	2.4	4.5
2019-01-15	1.3	-7.2	22.2	3	2.5	3.7
2019-01-16	4.3	-3.9	18.2	3.2	2.5	4
2016-01-18	-0.6	-9.7	16	3	2.6	3.6
2019-01-10	-0.6	-7.7	19.9	3.1	2.6	3.6
2019-01-25	-0.1	-9	18.1	3	2.6	3.6
2019-01-30	0.3	-7.8	13.7	3.1	2.6	3.5
2019-01-17	6.2	2.1	13.1	4.2	3.7	4.9
2019-01-18	4.3	-0.9	7.3	5	4.6	5.2
2019-01-19	1.9	-4.8	9.9	4.3	3.8	4.6
2019-01-20	0.7	-7	19.8	3.5	3	4.1
2019-01-21	3.4	-1.5	16.7	3.5	3.1	4.1
2019-01-22	3.5	-1.5	16.1	3.5	3	4.1
2019-01-23	0.1	-3.5	0.9	3.4	3.2	3.7
2017-01-03	2.9	-8.7	15.5	3.4	2.7	4.3
2019-01-31	3.9	-2.2	17.8	3.3	2.7	4.1
2019-01-14	3.1	-7.4	20.5	3.4	2.8	4.3
2019-01-24	2.8	-7	21.4	3.5	2.8	4.4
2019-01-28	4.2	-1	7.2	3.7	3.1	4.1
2019-01-29	1.7	-6.8	20.2	3.9	3.2	4.7
2015-01-01	0.9	-6.1	15.9	3.4	2.9	4
2019-01-03	-1.5	-9.5	19.3	3.2	2.9	3.9
2019-02-01	6.9	2.5	10.8	4.3	3.6	6
2019-02-02	9.2	7	11.5	6.8	6	7.1
2019-02-03	9.3	0.8	26	7.3	6.7	8.1
2019-02-04	5.5	-5	21.5	6.8	6	7.5
2019-02-05	4.3	-5.3	23.9	5.6	4.6	6.6
2019-02-06	5.3	-6.2	24.9	5.2	4.1	6.3
2019-02-07	3.4	-8.2	24.9	4.7	3.7	5.7
2019-02-08	6.5	-4.3	22.7	5.2	4.4	6.3
2019-02-09	4.7	-4.6	19.9	5	4.1	6
2019-02-10	6.2	1.7	9.5	5.3	5	5.9
2019-02-11	6.8	-3.1	23.7	6.4	5.8	7.2
2019-02-12	3.7	-5.8	21.5	5.8	5	6.8
2019-02-13	3.5	-6	22.2	5.2	4.2	6.3
2019-02-14	4.7	-4.3	24.9	5.3	4.2	6.6
2019-02-15	5.9	-5.3	27.7	5.5	4.2	6.9
2019-02-16	6.2	-4.4	27.6	5.8	4.6	7.2
2019-02-17	5.4	-5.8	25.9	5.7	4.4	7.1
2019-02-18	4.4	-6.4	24.7	5.6	4.3	6.9
2019-02-19	4	-4.9	12.1	5.1	4.3	5.8
2019-02-20	7.5	-1.5	22.5	6.4	5.7	7.5
2019-02-21	6.6	-3.7	24.7	6.4	5.2	7.6
2019-02-22	7.8	-2.4	28	6.9	5.8	8.2
2019-02-23	7	-2.3	22.3	6.5	5.7	7.5
2019-02-24	4	-8.7	25.4	5.7	4.6	6.9
2019-02-25	7.2	-5	26.9	6	4.7	7.5
2019-02-26	8.1	-1.2	28.1	6.6	5.7	7.6
2019-02-27	8.4	-2.5	31	7.1	5.8	8.5
2019-02-28	8.4	-2	28.3	7.3	6	8.6
2019-03-01	5.8	-3.2	25.5	7	6	7.7
2019-03-02	7.3	-3.4	26.8	7.1	5.8	8.6
2019-03-03	8.9	-4.4	27	7.4	6	8.8
2019-03-04	8.6	-0.8	24.8	8	7.1	8.6
2019-03-05	8.9	-0.5	26.1	8.4	7.2	9.6
2019-03-06	9.9	0.6	27.2	8.5	7.3	9.7
2019-03-07	11.5	5.7	23.4	9	8.4	9.6
2019-03-08	12.8	2.2	26.3	9.7	8.8	11
2019-03-09	10.9	0.7	24.6	9.8	8.9	10.7
2019-03-10	9.1	0.9	16.1	9.2	8.7	9.7
2019-03-11	7.6	-5.6	28.7	9.3	8.3	10
2019-03-12	5.8	-7.7	26.7	8.2	6.9	9.7
2019-03-13	6.8	-4	23.8	8	7	8.7
2019-03-14	5.7	-5.3	25.2	8.1	6.9	9.1
2019-03-15	8.9	-2.2	28.5	8.4	7	10
2019-03-16	10.6	-0.7	29.6	9	7.8	10.3
2019-03-17	14	9	26.9	10.1	9.1	11.2
2019-03-18	7.4	4.3	11.3	9.9	8.9	10.7
2019-03-19	8.2	-1.1	22	9.1	8.4	10
2019-03-20	7.9	-4.2	22.5	8.7	7.5	9.8
2019-03-21	9.6	-3.7	28.8	9	7.3	10.7
2019-03-22	10.9	-4.4	32.6	9.6	7.7	11.5
2019-03-23	13.2	-1.7	33.4	10.4	8.5	12.3
2019-03-24	13.4	0.4	32.5	11	9.4	12.8
2019-03-25	13.1	0.3	30.5	11.2	9.7	12.6
2019-03-26	11.9	2.8	23.7	10.9	9.9	12.1
2019-03-27	10.2	-3.1	29.4	10.3	9	11.7
2019-03-28	11.2	-2.8	27.2	10.5	9.1	11.9
2019-03-29	11.6	-1.1	30.6	10.9	9.4	12.6
2019-03-30	12.4	-1	31.2	11.3	9.6	13.2
2019-03-31	13.2	-2.3	33.2	11.7	9.9	13.6
2019-04-01	16.7	1.5	33.3	12.3	10.8	13.9
2019-04-02	14.4	2.1	32.8	12.8	11.5	14
2019-04-03	14.4	4.9	29.8	12.8	11.9	13.8
2019-04-04	14.8	10.3	28.9	13	12.4	13.5
2019-04-05	10.6	7.8	16	12.5	12.1	12.9
2019-04-06	11.5	3.2	26.3	12.4	11.6	13.3
2019-04-07	11.4	3.7	29.4	12.2	11.2	13.1
2019-04-08	11.6	6.5	21.4	12.4	11.7	13.2
2019-04-09	12.5	6.6	21.3	12.7	12	13.4
2019-04-10	12.6	5.7	22.6	12.9	12.1	13.6
2019-04-11	12.5	9	18.2	13.2	12.6	13.8
2019-04-12	11.2	7.4	22	12.9	12.5	13.5
2019-04-13	13.4	6.4	29	13.1	12.1	14.3
2019-04-14	12.5	4	25.2	13.1	12.4	13.9
2019-04-15	14.2	2.4	32.5	13.4	12.3	14.7
2019-04-16	13.7	0.2	31.8	13.8	12.1	15.5
2019-04-17	16.2	1.1	35	14.1	12.4	15.6
2019-04-18	16.7	2.8	34.1	14.8	13.6	16
2019-04-19	16.8	1.3	35.4	15	13.4	16.7
2019-04-20	19.5	4.7	36.9	15.6	13.9	17.3
2019-04-21	16.8	2.6	33.3	15.7	14.6	17
[truncated: 101 more rows]
